# Supplementary material for: Allele-Selective Suppression of Mutant Huntingtin in Primary Human Blood Cells
Source: Sci Rep. 2017 Apr 24;7:46740. doi: 10.1038/srep46740 (PMC5402279; doi:10.1038/srep46740)
Supplement: Supplementary Data S1 [file srep46740-s2.xls]

## Sheet: Manuscript information
Allele-Selective Suppression of Mutant Huntingtin in Primary Human Blood Cells
James RC Miller, Edith L Pfister, Wanzhao Liu, Ralph Andre, Ulrike Träger, Lori A Kennington, Kimberly Lo, Sipke Dijkstra, Douglas Macdonald, Gary Ostroff, Neil Aronin and Sarah J Tabrizi

## Sheet: siSPOTR rs362331 anti-C
Gene ID	tPOTS	8mer	7mer-M8	7mer-M1a	6mer
NSL1	0.685	3	2	1	0
PURB	0.527	2	2	1	2
FREM2	0.521	2	1	2	1
CNST	0.455	2	1	1	0
ZNF623	0.455	2	1	1	0
RTF1	0.453	2	0	2	3
RAB3B	0.451	2	0	2	1
CLCN4	0.45	2	0	2	0
VPS4B	0.435	1	3	1	0
ZMAT3	0.433	1	2	2	3
AKAP11	0.432	1	2	2	2
UBN2	0.432	1	2	2	2
SNX30	0.431	1	2	2	1
ALG10B	0.423	1	0	4	3
MGAT4A	0.409	0	3	3	4
FUT9	0.4	0	2	4	0
SYT1	0.395	2	1	0	5
ACSL3	0.391	2	1	0	1
PTGFR	0.388	2	0	1	3
KIAA1143	0.385	2	0	1	0
SGIP1	0.385	2	0	1	0
SPATA6	0.385	2	0	1	0
CDKN1B	0.37	1	3	0	0
KIF5C	0.369	1	2	1	4
C6orf167	0.368	1	2	1	3
KIAA2018	0.368	1	2	1	3
ROD1	0.368	1	2	1	3
LOC100131199	0.366	1	1	2	6
DNM1L	0.365	1	2	1	0
LRRC8B	0.365	1	2	1	0
PI15	0.364	1	1	2	4
AGPAT3	0.361	1	1	2	1
SORL1	0.361	1	1	2	1
ANKFY1	0.36	1	1	2	0
ETV1	0.36	1	1	2	0
CCDC50	0.357	1	0	3	2
PPM1A	0.357	1	0	3	2
ALDH1L2	0.355	1	0	3	0
DNM3	0.348	0	4	1	3
FAM178A	0.331	0	1	4	1
SLC5A3	0.328	2	0	0	8
EBF1	0.322	2	0	0	2
FAM167A	0.322	2	0	0	2
GLG1	0.322	2	0	0	2
HOOK3	0.322	2	0	0	2
SPOPL	0.322	2	0	0	2
C5orf13	0.321	2	0	0	1
SOCS4	0.321	2	0	0	1
ZNF714	0.321	2	0	0	1
C6orf136	0.32	2	0	0	0
CANX	0.32	2	0	0	0
DCAF17	0.32	2	0	0	0
FOXI2	0.32	2	0	0	0
RBBP4	0.32	2	0	0	0
RNF128	0.32	2	0	0	0
TDG	0.32	2	0	0	0
CELF1	0.302	1	2	0	2
SLC36A1	0.302	1	2	0	2
TSC1	0.302	1	2	0	2
ZNF385B	0.302	1	2	0	2
ACVR2A	0.301	1	2	0	1
DYRK2	0.301	1	2	0	1
IKZF2	0.301	1	1	1	6
SGSM2	0.301	1	2	0	1
MTMR6	0.3	1	2	0	0
ZNF148	0.3	1	2	0	0
RMND5A	0.299	1	1	1	4
SGK269	0.299	1	1	1	4
CLMN	0.298	1	1	1	3
PRRG1	0.298	1	1	1	3
AEBP2	0.297	1	1	1	2
C3orf72	0.297	1	1	1	2
MTMR9	0.297	1	1	1	2
NUCKS1	0.297	1	1	1	2
OTUD4	0.297	1	1	1	2
TANC2	0.297	1	1	1	2
CCDC141	0.296	1	1	1	1
CHN2	0.296	1	1	1	1
CPEB4	0.296	1	1	1	1
DNAL1	0.296	1	1	1	1
ERMP1	0.296	1	1	1	1
MIB1	0.296	1	1	1	1
MTUS1	0.296	1	1	1	1
RAD18	0.296	1	1	1	1
ZFY	0.296	1	1	1	1
C6orf120	0.295	1	1	1	0
DIRAS1	0.295	1	1	1	0
DIXDC1	0.295	1	1	1	0
GNAI1	0.295	1	1	1	0
HERC2	0.295	1	1	1	0
KCTD20	0.295	1	1	1	0
MYO1B	0.295	1	1	1	0
PIK3C2A	0.295	1	1	1	0
ZBTB34	0.295	1	1	1	0
HELZ	0.293	1	0	2	3
UNC5C	0.293	1	0	2	3
ZC3H12B	0.293	1	0	2	3
ZC3H6	0.293	1	0	2	3
RC3H1	0.292	1	0	2	2
SGMS2	0.292	1	0	2	2
DIP2B	0.291	1	0	2	1
PDE5A	0.291	1	0	2	1
CELF2	0.29	1	0	2	0
IRAK3	0.29	1	0	2	0
PPM1H	0.29	1	0	2	0
TNRC6B	0.281	0	2	2	11
PNMA2	0.277	0	3	1	2
SGCD	0.277	0	3	1	2
LUZP1	0.276	0	3	1	1
ABI2	0.275	0	3	1	0
RBMS1	0.275	0	3	1	0
RNF144A	0.275	0	3	1	0
DCX	0.273	0	2	2	3
QKI	0.273	0	2	2	3
SAMD4A	0.273	0	2	2	3
ZNF264	0.273	0	2	2	3
KCNK10	0.272	0	2	2	2
VPS53	0.272	0	2	2	2
AMOTL1	0.271	0	2	2	1
ITGAV	0.27	0	2	2	0
KCTD7	0.27	0	2	2	0
KSR2	0.27	0	2	2	0
ANKS6	0.268	0	1	3	3
BRWD3	0.268	0	1	3	3
CXorf23	0.266	0	1	3	1
N4BP2L1	0.265	0	1	3	0
NR3C1	0.265	0	1	3	0
ZXDC	0.265	0	0	4	5
ABCA5	0.262	0	0	4	2
CPSF6	0.261	0	0	4	1
GPR137C	0.261	0	0	4	1
VAMP4	0.235	1	1	0	5
PAFAH1B1	0.233	1	1	0	3
RIMKLA	0.233	1	1	0	3
SLC6A6	0.233	1	1	0	3
C1QTNF7	0.232	1	1	0	2
FAM105B	0.232	1	1	0	2
GSTM3	0.232	1	1	0	2
KIAA1239	0.232	1	1	0	2
RBM33	0.232	1	1	0	2
SF3B3	0.232	1	1	0	2
STON1	0.232	1	1	0	2
TMEM164	0.232	1	1	0	2
TNKS	0.232	1	1	0	2
ANK2	0.231	1	1	0	1
ARL4C	0.231	1	1	0	1
C2orf68	0.231	1	1	0	1
C9orf91	0.231	1	1	0	1
CMTM4	0.231	1	1	0	1
DCK	0.231	1	1	0	1
FLT1	0.231	1	1	0	1
IQCE	0.231	1	1	0	1
KCNA1	0.231	1	1	0	1
KIAA1430	0.231	1	1	0	1
KLC1	0.231	1	1	0	1
MAP3K8	0.231	1	1	0	1
MRPS25	0.231	1	1	0	1
ODZ4	0.231	1	1	0	1
PHC3	0.231	1	0	1	6
PJA2	0.231	1	1	0	1
RAB22A	0.231	1	1	0	1
RAB3GAP1	0.231	1	1	0	1
RSBN1	0.231	1	1	0	1
RYBP	0.231	1	1	0	1
SLC35F3	0.231	1	1	0	1
SLCO1C1	0.231	1	1	0	1
STIM2	0.231	1	1	0	1
TMEM64	0.231	1	1	0	1
UBR5	0.231	1	1	0	1
WFS1	0.231	1	1	0	1
ZBTB44	0.231	1	1	0	1
ZZZ3	0.231	1	1	0	1
ABCA1	0.23	1	1	0	0
ADARB1	0.23	1	1	0	0
ANXA7	0.23	1	1	0	0
ARHGAP28	0.23	1	1	0	0
ARHGEF3	0.23	1	1	0	0
ARL17A	0.23	1	1	0	0
ATXN1	0.23	1	1	0	0
BCL9	0.23	1	1	0	0
C5orf33	0.23	1	1	0	0
CAMK2D	0.23	1	1	0	0
CELF3	0.23	1	1	0	0
COTL1	0.23	1	1	0	0
EVI2A	0.23	1	1	0	0
FAM32A	0.23	1	1	0	0
GATC	0.23	1	1	0	0
GCNT1	0.23	1	1	0	0
GLUL	0.23	1	1	0	0
H2AFJ	0.23	1	1	0	0
HDAC4	0.23	1	1	0	0
HMGB1	0.23	1	1	0	0
IL16	0.23	1	1	0	0
LMO4	0.23	1	1	0	0
MCC	0.23	1	1	0	0
MR1	0.23	1	1	0	0
MRPS23	0.23	1	1	0	0
MTRF1L	0.23	1	1	0	0
NCOA4	0.23	1	1	0	0
OGN	0.23	1	1	0	0
OR51E2	0.23	1	1	0	0
PDE8B	0.23	1	1	0	0
PHACTR2	0.23	1	1	0	0
PLAGL1	0.23	1	1	0	0
RAD50	0.23	1	1	0	0
RNF125	0.23	1	1	0	0
RPP14	0.23	1	1	0	0
RUNX1	0.23	1	1	0	0
SLC35B4	0.23	1	0	1	5
SLC7A6	0.23	1	1	0	0
SOST	0.23	1	1	0	0
SPPL3	0.23	1	1	0	0
SRA1	0.23	1	1	0	0
ST3GAL1	0.23	1	1	0	0
TACC1	0.23	1	1	0	0
TC2N	0.23	1	1	0	0
TET1	0.23	1	1	0	0
TRIM66	0.23	1	1	0	0
TSPYL5	0.23	1	1	0	0
TXNRD1	0.23	1	1	0	0
ZBTB43	0.23	1	1	0	0
LSAMP	0.229	1	0	1	4
VANGL1	0.229	1	0	1	4
JHDM1D	0.228	1	0	1	3
LAMP2	0.228	1	0	1	3
MIPOL1	0.228	1	0	1	3
NECAB1	0.228	1	0	1	3
PTEN	0.228	1	0	1	3
TMEM106B	0.228	1	0	1	3
C1orf21	0.227	1	0	1	2
CREB5	0.227	1	0	1	2
DOK6	0.227	1	0	1	2
FEM1C	0.227	1	0	1	2
FRAS1	0.227	1	0	1	2
GK5	0.227	1	0	1	2
HNRNPA1	0.227	1	0	1	2
ITGB8	0.227	1	0	1	2
LPP	0.227	1	0	1	2
PAG1	0.227	1	0	1	2
PPP1R13B	0.227	1	0	1	2
PPP2R5C	0.227	1	0	1	2
SAP30L	0.227	1	0	1	2
SENP6	0.227	1	0	1	2
SGTB	0.227	1	0	1	2
TMED7	0.227	1	0	1	2
TNPO1	0.227	1	0	1	2
TRA2B	0.227	1	0	1	2
WNK3	0.227	1	0	1	2
ZNF850	0.227	1	0	1	2
ANTXR1	0.226	1	0	1	1
ANTXR2	0.226	1	0	1	1
AZI2	0.226	1	0	1	1
BMP3	0.226	1	0	1	1
CCDC6	0.226	1	0	1	1
CRLF3	0.226	1	0	1	1
DNAJC30	0.226	1	0	1	1
DOCK4	0.226	1	0	1	1
FAM172A	0.226	1	0	1	1
FAR1	0.226	1	0	1	1
FGF2	0.226	1	0	1	1
GPR81	0.226	1	0	1	1
LETM1	0.226	1	0	1	1
MIER3	0.226	1	0	1	1
NAP1L2	0.226	1	0	1	1
ORC4L	0.226	1	0	1	1
PITPNM3	0.226	1	0	1	1
PTGER2	0.226	1	0	1	1
PWWP2A	0.226	1	0	1	1
RGMB	0.226	1	0	1	1
SFRP1	0.226	1	0	1	1
SLC12A6	0.226	1	0	1	1
SLC16A14	0.226	1	0	1	1
SLC35E2B	0.226	1	0	1	1
SNRK	0.226	1	0	1	1
SRC	0.226	1	0	1	1
SRD5A1	0.226	1	0	1	1
SSFA2	0.226	1	0	1	1
VTI1A	0.226	1	0	1	1
ZNF12	0.226	1	0	1	1
ZNF706	0.226	1	0	1	1
ABCB10	0.225	1	0	1	0
ANGPT2	0.225	1	0	1	0
ARID2	0.225	1	0	1	0
ATP8A2	0.225	1	0	1	0
C14orf101	0.225	1	0	1	0
CASP7	0.225	1	0	1	0
CCDC62	0.225	1	0	1	0
CCNI2	0.225	1	0	1	0
CKAP2	0.225	1	0	1	0
CLIP4	0.225	1	0	1	0
CNNM3	0.225	1	0	1	0
DICER1	0.225	1	0	1	0
ESF1	0.225	1	0	1	0
FAM134A	0.225	1	0	1	0
GABRA4	0.225	1	0	1	0
GOPC	0.225	1	0	1	0
GPATCH8	0.225	1	0	1	0
LHFPL3	0.225	1	0	1	0
LPCAT2	0.225	1	0	1	0
MCL1	0.225	1	0	1	0
NEBL	0.225	1	0	1	0
NKIRAS1	0.225	1	0	1	0
PAPLN	0.225	1	0	1	0
PCMT1	0.225	1	0	1	0
PDGFRA	0.225	1	0	1	0
PEG3	0.225	1	0	1	0
PEX12	0.225	1	0	1	0
POLR3K	0.225	1	0	1	0
PPP1CB	0.225	1	0	1	0
RAP2A	0.225	1	0	1	0
RAP2C	0.225	1	0	1	0
RPN2	0.225	1	0	1	0
SAP18	0.225	1	0	1	0
SESN1	0.225	1	0	1	0
SLC26A4	0.225	1	0	1	0
SNX25	0.225	1	0	1	0
SNX27	0.225	1	0	1	0
SRSF6	0.225	1	0	1	0
ST7L	0.225	1	0	1	0
STEAP2	0.225	1	0	1	0
TARDBP	0.225	1	0	1	0
TLX1	0.225	1	0	1	0
TSPAN14	0.225	1	0	1	0
TXNDC5	0.225	1	0	1	0
UST	0.225	1	0	1	0
VGLL3	0.225	1	0	1	0
WDR26	0.225	1	0	1	0
ZNF512	0.225	1	0	1	0
ZNF84	0.225	1	0	1	0
SEC63	0.214	0	3	0	4
B4GALT1	0.212	0	3	0	2
BEND4	0.212	0	3	0	2
STK24	0.212	0	3	0	2
ZSWIM5	0.212	0	2	1	7
AGFG1	0.211	0	2	1	6
HNRNPA0	0.211	0	3	0	1
IRS1	0.211	0	2	1	6
SLC24A2	0.211	0	3	0	1
ADAMTS15	0.21	0	3	0	0
IFT80	0.21	0	3	0	0
KCTD15	0.21	0	3	0	0
KIAA1826	0.21	0	3	0	0
PCSK6	0.21	0	3	0	0
SOX6	0.209	0	2	1	4
CNOT6L	0.208	0	2	1	3
LIPG	0.208	0	2	1	3
TCF4	0.208	0	2	1	3
ADCYAP1	0.207	0	2	1	2
CHIC1	0.207	0	2	1	2
EML4	0.207	0	2	1	2
MYO6	0.207	0	2	1	2
PTPRJ	0.207	0	2	1	2
SASH1	0.207	0	2	1	2
CD59	0.206	0	2	1	1
FAM126B	0.206	0	1	2	6
GPRIN3	0.206	0	2	1	1
IGSF3	0.206	0	2	1	1
PSEN1	0.206	0	2	1	1
RAB14	0.206	0	2	1	1
SMAP2	0.206	0	2	1	1
TP53INP2	0.206	0	2	1	1
UBA6	0.206	0	2	1	1
UGGT1	0.206	0	2	1	1
DYRK1A	0.205	0	2	1	0
EIF2C1	0.205	0	2	1	0
ETNK1	0.205	0	2	1	0
FAM156A	0.205	0	2	1	0
FAM156B	0.205	0	2	1	0
GOLGA6L9	0.205	0	2	1	0
HCFC1	0.205	0	2	1	0
HIPK1	0.205	0	1	2	5
NR2C2	0.205	0	1	2	5
PGR	0.205	0	2	1	0
SIKE1	0.205	0	2	1	0
SLC26A7	0.205	0	2	1	0
FXN	0.204	0	1	2	4
MBNL3	0.204	0	1	2	4
SOCS6	0.204	0	1	2	4
CREB1	0.203	0	1	2	3
DCUN1D5	0.203	0	1	2	3
PDE10A	0.203	0	1	2	3
CYCS	0.202	0	1	2	2
DLGAP4	0.202	0	1	2	2
LCOR	0.202	0	0	3	7
RUNX2	0.202	0	1	2	2
ZC3H12C	0.202	0	1	2	2
CBL	0.201	0	1	2	1
DCP2	0.201	0	1	2	1
DENND5B	0.201	0	1	2	1
ESRRG	0.201	0	1	2	1
FAM23A	0.201	0	1	2	1
IL1F9	0.201	0	1	2	1
KLHDC10	0.201	0	1	2	1
RSU1	0.201	0	1	2	1
SEMA6D	0.201	0	1	2	1
STRBP	0.201	0	1	2	1
WAC	0.201	0	1	2	1
ZBTB41	0.201	0	1	2	1
ZFP30	0.201	0	1	2	1
C15orf57	0.2	0	1	2	0
CUL3	0.2	0	1	2	0
DUSP16	0.2	0	1	2	0
LGI2	0.2	0	1	2	0
MICAL3	0.2	0	1	2	0
OPA3	0.2	0	1	2	0
PRKACB	0.2	0	1	2	0
RTKN2	0.2	0	1	2	0
SLC9A6	0.2	0	1	2	0
TTC8	0.2	0	1	2	0
FAM3C	0.197	0	0	3	2
PHLDA1	0.197	0	0	3	2
SR140	0.197	0	0	3	2
FAT3	0.196	0	0	3	1
MOSPD1	0.196	0	0	3	1
MTPAP	0.196	0	0	3	1
SMCHD1	0.196	0	0	3	1
TGFB2	0.196	0	0	3	1
TMX1	0.196	0	0	3	1
ZFP1	0.196	0	0	3	1
ANKRD40	0.195	0	0	3	0
KHDRBS2	0.195	0	0	3	0
ZFP161	0.195	0	0	3	0
PPM1K	0.165	1	0	0	5
RNF144B	0.165	1	0	0	5
C18orf54	0.164	1	0	0	4
HCFC2	0.164	1	0	0	4
PCNX	0.164	1	0	0	4
RAB6B	0.164	1	0	0	4
SLC1A2	0.164	1	0	0	4
ARHGAP5	0.163	1	0	0	3
CADPS2	0.163	1	0	0	3
CEP135	0.163	1	0	0	3
DENND1B	0.163	1	0	0	3
EAF1	0.163	1	0	0	3
EFHC1	0.163	1	0	0	3
GCOM1	0.163	1	0	0	3
GPR26	0.163	1	0	0	3
GRINL1A	0.163	1	0	0	3
HS2ST1	0.163	1	0	0	3
NOVA1	0.163	1	0	0	3
PTP4A1	0.163	1	0	0	3
RAB31	0.163	1	0	0	3
RFK	0.163	1	0	0	3
SESTD1	0.163	1	0	0	3
SLC4A7	0.163	1	0	0	3
TEAD1	0.163	1	0	0	3
WDR72	0.163	1	0	0	3
ZNF490	0.163	1	0	0	3
ANKRD33B	0.162	1	0	0	2
AQP2	0.162	1	0	0	2
ARID1B	0.162	1	0	0	2
C1orf25	0.162	1	0	0	2
CEP350	0.162	1	0	0	2
CSNK1G3	0.162	1	0	0	2
EFR3B	0.162	1	0	0	2
EHHADH	0.162	1	0	0	2
EXTL3	0.162	1	0	0	2
FAM82B	0.162	1	0	0	2
GXYLT1	0.162	1	0	0	2
HAUS6	0.162	1	0	0	2
LRAT	0.162	1	0	0	2
MAP9	0.162	1	0	0	2
METTL8	0.162	1	0	0	2
MTDH	0.162	1	0	0	2
PDPK1	0.162	1	0	0	2
PLEKHB2	0.162	1	0	0	2
PRKAA2	0.162	1	0	0	2
PRPF40A	0.162	1	0	0	2
PXMP4	0.162	1	0	0	2
REV3L	0.162	1	0	0	2
SEMA3C	0.162	1	0	0	2
SMG1	0.162	1	0	0	2
SRGAP1	0.162	1	0	0	2
SRSF2	0.162	1	0	0	2
SYT4	0.162	1	0	0	2
TAF1	0.162	1	0	0	2
WDR77	0.162	1	0	0	2
WT1	0.162	1	0	0	2
ZNF793	0.162	1	0	0	2
ADNP	0.161	1	0	0	1
AMHR2	0.161	1	0	0	1
AMIGO2	0.161	1	0	0	1
ANKS4B	0.161	1	0	0	1
ARHGEF11	0.161	1	0	0	1
ARHGEF37	0.161	1	0	0	1
ARIH1	0.161	1	0	0	1
ARMC8	0.161	1	0	0	1
ATG4B	0.161	1	0	0	1
ATXN10	0.161	1	0	0	1
C11orf87	0.161	1	0	0	1
C12orf51	0.161	1	0	0	1
C17orf80	0.161	1	0	0	1
C18orf19	0.161	1	0	0	1
C1orf150	0.161	1	0	0	1
C5orf51	0.161	1	0	0	1
CALB1	0.161	1	0	0	1
CASK	0.161	1	0	0	1
CBLL1	0.161	1	0	0	1
CBX1	0.161	1	0	0	1
CDCA5	0.161	1	0	0	1
CLASP2	0.161	1	0	0	1
COL22A1	0.161	1	0	0	1
COLEC12	0.161	1	0	0	1
COPS7B	0.161	1	0	0	1
CREM	0.161	1	0	0	1
CRKL	0.161	1	0	0	1
DPYSL2	0.161	1	0	0	1
DSC2	0.161	1	0	0	1
EDEM1	0.161	1	0	0	1
EIF3J	0.161	1	0	0	1
EMP2	0.161	1	0	0	1
ERLIN2	0.161	1	0	0	1
EYS	0.161	1	0	0	1
FAM43A	0.161	1	0	0	1
FAM53C	0.161	1	0	0	1
FAT4	0.161	1	0	0	1
FBXO11	0.161	1	0	0	1
FBXO22	0.161	1	0	0	1
FOXF1	0.161	1	0	0	1
FSTL1	0.161	1	0	0	1
GEMC1	0.161	1	0	0	1
GLDN	0.161	1	0	0	1
GNAI3	0.161	1	0	0	1
GOLGA2	0.161	1	0	0	1
GRB2	0.161	1	0	0	1
GRHL3	0.161	1	0	0	1
GRPEL2	0.161	1	0	0	1
HBS1L	0.161	1	0	0	1
HIATL1	0.161	1	0	0	1
HN1L	0.161	1	0	0	1
HOPX	0.161	1	0	0	1
HPGDS	0.161	1	0	0	1
KCNS1	0.161	1	0	0	1
KIAA1383	0.161	1	0	0	1
KIF5B	0.161	1	0	0	1
LARP1B	0.161	1	0	0	1
LAT	0.161	1	0	0	1
LRRTM4	0.161	1	0	0	1
LTBP1	0.161	1	0	0	1
LUZP2	0.161	1	0	0	1
MAP2	0.161	1	0	0	1
MAPK9	0.161	1	0	0	1
MCOLN3	0.161	1	0	0	1
MKX	0.161	1	0	0	1
MLLT6	0.161	1	0	0	1
MSX2	0.161	1	0	0	1
MTMR12	0.161	1	0	0	1
MYRIP	0.161	1	0	0	1
NARG2	0.161	1	0	0	1
ODZ1	0.161	1	0	0	1
PDHA1	0.161	1	0	0	1
PEX11B	0.161	1	0	0	1
PHF13	0.161	1	0	0	1
PITPNA	0.161	1	0	0	1
PLAA	0.161	1	0	0	1
PRKD3	0.161	1	0	0	1
PTPRD	0.161	1	0	0	1
PTPRO	0.161	1	0	0	1
RAB23	0.161	1	0	0	1
RRAGD	0.161	1	0	0	1
SERTAD2	0.161	1	0	0	1
SH3RF1	0.161	1	0	0	1
SLC35A1	0.161	1	0	0	1
SLFN13	0.161	1	0	0	1
SOX5	0.161	1	0	0	1
SPRED2	0.161	1	0	0	1
SRXN1	0.161	1	0	0	1
ST18	0.161	1	0	0	1
STX3	0.161	1	0	0	1
SUMF2	0.161	1	0	0	1
SYT13	0.161	1	0	0	1
TAF8	0.161	1	0	0	1
TAL1	0.161	1	0	0	1
TBC1D12	0.161	1	0	0	1
TMEM19	0.161	1	0	0	1
TMEM67	0.161	1	0	0	1
TNFAIP2	0.161	1	0	0	1
TRIM34	0.161	1	0	0	1
TRIM6-TRIM34	0.161	1	0	0	1
TSN	0.161	1	0	0	1
UBA2	0.161	1	0	0	1
UBASH3B	0.161	1	0	0	1
UBE2D2	0.161	1	0	0	1
USP45	0.161	1	0	0	1
WASF3	0.161	1	0	0	1
YY2	0.161	1	0	0	1
ZBTB7B	0.161	1	0	0	1
ZFP36L1	0.161	1	0	0	1
ZNF451	0.161	1	0	0	1
ZNF470	0.161	1	0	0	1
ZNF510	0.161	1	0	0	1
ZNF711	0.161	1	0	0	1
ABCA9	0.16	1	0	0	0
ABCB5	0.16	1	0	0	0
ABCB8	0.16	1	0	0	0
ABR	0.16	1	0	0	0
ACSL1	0.16	1	0	0	0
ACSS2	0.16	1	0	0	0
ANKRD45	0.16	1	0	0	0
ANXA13	0.16	1	0	0	0
AP1B1	0.16	1	0	0	0
APAF1	0.16	1	0	0	0
APC	0.16	1	0	0	0
APH1B	0.16	1	0	0	0
APLN	0.16	1	0	0	0
APOLD1	0.16	1	0	0	0
ARL15	0.16	1	0	0	0
ASB15	0.16	1	0	0	0
ATG4D	0.16	1	0	0	0
ATP6AP2	0.16	1	0	0	0
BACE1	0.16	1	0	0	0
BRCC3	0.16	1	0	0	0
BRD4	0.16	1	0	0	0
BTBD11	0.16	1	0	0	0
C10orf119	0.16	1	0	0	0
C12orf4	0.16	1	0	0	0
C12orf76	0.16	1	0	0	0
C13orf30	0.16	1	0	0	0
C15orf42	0.16	1	0	0	0
C16orf75	0.16	1	0	0	0
C17orf48	0.16	1	0	0	0
C1orf135	0.16	1	0	0	0
C1QTNF2	0.16	1	0	0	0
C1QTNF9	0.16	1	0	0	0
C2orf65	0.16	1	0	0	0
C5orf30	0.16	1	0	0	0
C5orf62	0.16	1	0	0	0
C8orf46	0.16	1	0	0	0
CABP7	0.16	1	0	0	0
CADM1	0.16	1	0	0	0
CARD10	0.16	1	0	0	0
CARD9	0.16	1	0	0	0
CCR1	0.16	1	0	0	0
CCT5	0.16	1	0	0	0
CD109	0.16	1	0	0	0
CD80	0.16	1	0	0	0
CDX2	0.16	1	0	0	0
CELSR3	0.16	1	0	0	0
CEP68	0.16	1	0	0	0
CEP70	0.16	1	0	0	0
CEP72	0.16	1	0	0	0
CHAF1A	0.16	1	0	0	0
CHST10	0.16	1	0	0	0
CIAO1	0.16	1	0	0	0
CNGB3	0.16	1	0	0	0
COL4A2	0.16	1	0	0	0
CPT1B	0.16	1	0	0	0
CRB1	0.16	1	0	0	0
CSDE1	0.16	1	0	0	0
CSNK1D	0.16	1	0	0	0
CSNK1E	0.16	1	0	0	0
CTXN2	0.16	1	0	0	0
CYB561D1	0.16	1	0	0	0
DCAF4L2	0.16	1	0	0	0
DCUN1D1	0.16	1	0	0	0
DDX23	0.16	1	0	0	0
DEF8	0.16	1	0	0	0
DEFB118	0.16	1	0	0	0
DLG5	0.16	1	0	0	0
DLST	0.16	1	0	0	0
DNAJC8	0.16	1	0	0	0
DPPA3	0.16	1	0	0	0
DTX3L	0.16	1	0	0	0
DUSP18	0.16	1	0	0	0
DVL1	0.16	1	0	0	0
E2F5	0.16	1	0	0	0
EED	0.16	1	0	0	0
EIF4EBP2	0.16	1	0	0	0
ENOX2	0.16	1	0	0	0
EPM2A	0.16	1	0	0	0
ESCO2	0.16	1	0	0	0
FAF2	0.16	1	0	0	0
FAM104A	0.16	1	0	0	0
FAM107B	0.16	1	0	0	0
FAM108B1	0.16	1	0	0	0
FAM117B	0.16	1	0	0	0
FAM120AOS	0.16	1	0	0	0
FAM155A	0.16	1	0	0	0
FAM162B	0.16	1	0	0	0
FAM188A	0.16	1	0	0	0
FAM20B	0.16	1	0	0	0
FAM53B	0.16	1	0	0	0
FBXO21	0.16	1	0	0	0
FCGR1A	0.16	1	0	0	0
FKBP3	0.16	1	0	0	0
FKBP4	0.16	1	0	0	0
FOXA3	0.16	1	0	0	0
FRMPD2	0.16	1	0	0	0
FSTL4	0.16	1	0	0	0
FUT10	0.16	1	0	0	0
FZD1	0.16	1	0	0	0
FZD4	0.16	1	0	0	0
GBP1	0.16	1	0	0	0
GBP3	0.16	1	0	0	0
GIMAP6	0.16	1	0	0	0
GINS4	0.16	1	0	0	0
GLIS3	0.16	1	0	0	0
GNL3	0.16	1	0	0	0
GPLD1	0.16	1	0	0	0
GPR155	0.16	1	0	0	0
GPR64	0.16	1	0	0	0
GPR98	0.16	1	0	0	0
GSTCD	0.16	1	0	0	0
GTF2I	0.16	1	0	0	0
HDHD2	0.16	1	0	0	0
HMOX2	0.16	1	0	0	0
HTR2C	0.16	1	0	0	0
IGSF1	0.16	1	0	0	0
IL3RA	0.16	1	0	0	0
INHBC	0.16	1	0	0	0
INPP5A	0.16	1	0	0	0
INTS10	0.16	1	0	0	0
ISX	0.16	1	0	0	0
ITGA7	0.16	1	0	0	0
KCNE1	0.16	1	0	0	0
KCNJ16	0.16	1	0	0	0
KCNMB4	0.16	1	0	0	0
KIAA1267	0.16	1	0	0	0
KLF5	0.16	1	0	0	0
KPNA6	0.16	1	0	0	0
KRT77	0.16	1	0	0	0
L3MBTL2	0.16	1	0	0	0
LIMK1	0.16	1	0	0	0
LMNB2	0.16	1	0	0	0
LOC147670	0.16	1	0	0	0
LOC150786	0.16	1	0	0	0
LOXL2	0.16	1	0	0	0
LRCH2	0.16	1	0	0	0
LRRC15	0.16	1	0	0	0
LRRC59	0.16	1	0	0	0
LYPD1	0.16	1	0	0	0
MAP3K1	0.16	1	0	0	0
MAST2	0.16	1	0	0	0
MCTP2	0.16	1	0	0	0
MID1	0.16	1	0	0	0
MIF4GD	0.16	1	0	0	0
MMRN1	0.16	1	0	0	0
MORC4	0.16	1	0	0	0
MPDU1	0.16	1	0	0	0
MRAS	0.16	1	0	0	0
MRPS6	0.16	1	0	0	0
MSRB3	0.16	1	0	0	0
MST4	0.16	1	0	0	0
MUTED	0.16	1	0	0	0
MX2	0.16	1	0	0	0
MYH7	0.16	1	0	0	0
MYPN	0.16	1	0	0	0
NAA38	0.16	1	0	0	0
NAP1L1	0.16	1	0	0	0
NARS2	0.16	1	0	0	0
NEK7	0.16	1	0	0	0
NFATC4	0.16	1	0	0	0
NFE2L2	0.16	1	0	0	0
NGFR	0.16	1	0	0	0
NKD2	0.16	1	0	0	0
NKPD1	0.16	1	0	0	0
NPAT	0.16	1	0	0	0
NPVF	0.16	1	0	0	0
NT5C1B	0.16	1	0	0	0
OR12D3	0.16	1	0	0	0
PAPSS1	0.16	1	0	0	0
PARP15	0.16	1	0	0	0
PATE2	0.16	1	0	0	0
PBK	0.16	1	0	0	0
PBX3	0.16	1	0	0	0
PCBP1	0.16	1	0	0	0
PIKFYVE	0.16	1	0	0	0
PKIA	0.16	1	0	0	0
PMP22	0.16	1	0	0	0
PNMA1	0.16	1	0	0	0
PPAP2B	0.16	1	0	0	0
PRMT10	0.16	1	0	0	0
PROK2	0.16	1	0	0	0
PRPF39	0.16	1	0	0	0
PRPS2	0.16	1	0	0	0
PTPRZ1	0.16	1	0	0	0
QRSL1	0.16	1	0	0	0
R3HDM1	0.16	1	0	0	0
RAB6A	0.16	1	0	0	0
RAB6C	0.16	1	0	0	0
RAB8A	0.16	1	0	0	0
RAP1GAP2	0.16	1	0	0	0
RARB	0.16	1	0	0	0
RBCK1	0.16	1	0	0	0
RBPMS2	0.16	1	0	0	0
RFT1	0.16	1	0	0	0
RHOA	0.16	1	0	0	0
RIN2	0.16	1	0	0	0
RNF145	0.16	1	0	0	0
RNF24	0.16	1	0	0	0
RNF32	0.16	1	0	0	0
RNGTT	0.16	1	0	0	0
RPL3L	0.16	1	0	0	0
SAFB	0.16	1	0	0	0
SCARA5	0.16	1	0	0	0
SCN1A	0.16	1	0	0	0
SEC14L5	0.16	1	0	0	0
SEC61A1	0.16	1	0	0	0
SERF2	0.16	1	0	0	0
SETD6	0.16	1	0	0	0
SEZ6L2	0.16	1	0	0	0
SFTPB	0.16	1	0	0	0
SLC10A7	0.16	1	0	0	0
SLC16A9	0.16	1	0	0	0
SLC18A1	0.16	1	0	0	0
SLC20A1	0.16	1	0	0	0
SLC23A1	0.16	1	0	0	0
SLC24A1	0.16	1	0	0	0
SLC30A6	0.16	1	0	0	0
SLC35E1	0.16	1	0	0	0
SLC35F1	0.16	1	0	0	0
SLC39A3	0.16	1	0	0	0
SLC6A9	0.16	1	0	0	0
SLCO1B1	0.16	1	0	0	0
SLCO2B1	0.16	1	0	0	0
SMC2	0.16	1	0	0	0
SNX1	0.16	1	0	0	0
SNX10	0.16	1	0	0	0
SPG21	0.16	1	0	0	0
SRPX2	0.16	1	0	0	0
STK38	0.16	1	0	0	0
STUB1	0.16	1	0	0	0
SYNPO2L	0.16	1	0	0	0
TARSL2	0.16	1	0	0	0
TAT	0.16	1	0	0	0
TBC1D1	0.16	1	0	0	0
TBPL2	0.16	1	0	0	0
TBX3	0.16	1	0	0	0
TCP11L2	0.16	1	0	0	0
THAP6	0.16	1	0	0	0
TMEM123	0.16	1	0	0	0
TMEM50B	0.16	1	0	0	0
TMEM51	0.16	1	0	0	0
TMPRSS11D	0.16	1	0	0	0
TMPRSS4	0.16	1	0	0	0
TMTC4	0.16	1	0	0	0
TOMM22	0.16	1	0	0	0
TPD52L1	0.16	1	0	0	0
TRIP10	0.16	1	0	0	0
TSC22D2	0.16	1	0	0	0
TXNDC17	0.16	1	0	0	0
UBAP2	0.16	1	0	0	0
UBE2K	0.16	1	0	0	0
UBFD1	0.16	1	0	0	0
UBXN7	0.16	1	0	0	0
UCP3	0.16	1	0	0	0
UMPS	0.16	1	0	0	0
UNC13B	0.16	1	0	0	0
USP2	0.16	1	0	0	0
USP49	0.16	1	0	0	0
VGLL1	0.16	1	0	0	0
VIPR2	0.16	1	0	0	0
WDR35	0.16	1	0	0	0
WDR43	0.16	1	0	0	0
WDR5	0.16	1	0	0	0
WNT5A	0.16	1	0	0	0
XG	0.16	1	0	0	0
ZBTB8B	0.16	1	0	0	0
ZCCHC3	0.16	1	0	0	0
ZDHHC15	0.16	1	0	0	0
ZEB1	0.16	1	0	0	0
ZFC3H1	0.16	1	0	0	0
ZKSCAN1	0.16	1	0	0	0
ZMIZ2	0.16	1	0	0	0
ZMYM1	0.16	1	0	0	0
ZMYND11	0.16	1	0	0	0
ZNF251	0.16	1	0	0	0
ZNF321	0.16	1	0	0	0
ZNF555	0.16	1	0	0	0
ZNF557	0.16	1	0	0	0
ZNF8	0.16	1	0	0	0
ZNF823	0.16	1	0	0	0
LONRF2	0.146	0	2	0	6
GRIN2A	0.145	0	2	0	5
AAK1	0.144	0	2	0	4
UBE4A	0.144	0	2	0	4
C12orf5	0.143	0	2	0	3
FAM122B	0.143	0	2	0	3
OLA1	0.143	0	2	0	3
RRM2	0.143	0	2	0	3
TTC9	0.143	0	2	0	3
AFF2	0.142	0	2	0	2
ATP7A	0.142	0	2	0	2
DCAF7	0.142	0	2	0	2
GNA12	0.142	0	2	0	2
KDELR2	0.142	0	2	0	2
LIN54	0.142	0	2	0	2
LUC7L3	0.142	0	2	0	2
PALLD	0.142	0	2	0	2
PAPD5	0.142	0	1	1	7
PHF6	0.142	0	2	0	2
PPP1R15B	0.142	0	2	0	2
UBE2Z	0.142	0	2	0	2
BRWD1	0.141	0	2	0	1
BTBD3	0.141	0	2	0	1
C10orf26	0.141	0	2	0	1
C1orf116	0.141	0	2	0	1
CACNB2	0.141	0	2	0	1
CC2D1B	0.141	0	2	0	1
ELOVL7	0.141	0	2	0	1
FAM102B	0.141	0	2	0	1
GNA13	0.141	0	2	0	1
GPX3	0.141	0	2	0	1
IKBKAP	0.141	0	2	0	1
JMJD6	0.141	0	2	0	1
KBTBD11	0.141	0	2	0	1
LFNG	0.141	0	2	0	1
LMBRD2	0.141	0	2	0	1
LRRC19	0.141	0	2	0	1
MAP4K4	0.141	0	2	0	1
NDST1	0.141	0	2	0	1
NEDD1	0.141	0	2	0	1
SLC7A11	0.141	0	1	1	6
TP53INP1	0.141	0	1	1	6
TRIM4	0.141	0	2	0	1
TSPAN12	0.141	0	2	0	1
TUB	0.141	0	2	0	1
WDFY1	0.141	0	2	0	1
ZNF343	0.141	0	2	0	1
ZNF829	0.141	0	2	0	1
ADH5	0.14	0	2	0	0
BCAT1	0.14	0	2	0	0
C2orf44	0.14	0	2	0	0
CAV1	0.14	0	2	0	0
CDK20	0.14	0	2	0	0
COX18	0.14	0	2	0	0
CX3CR1	0.14	0	2	0	0
CYP7A1	0.14	0	2	0	0
DCAF11	0.14	0	2	0	0
FAM84B	0.14	0	2	0	0
FBXO40	0.14	0	2	0	0
FGF14	0.14	0	2	0	0
FNIP1	0.14	0	2	0	0
GFRA1	0.14	0	2	0	0
GJA1	0.14	0	2	0	0
GRIA4	0.14	0	2	0	0
HEPACAM	0.14	0	2	0	0
HOXA9	0.14	0	2	0	0
IGDCC4	0.14	0	2	0	0
ITPRIPL2	0.14	0	2	0	0
KCND2	0.14	0	2	0	0
KIAA0182	0.14	0	2	0	0
KIAA0247	0.14	0	2	0	0
LDLR	0.14	0	2	0	0
LDOC1L	0.14	0	2	0	0
MAP7D2	0.14	0	2	0	0
MMP16	0.14	0	2	0	0
MTMR3	0.14	0	2	0	0
NOTCH3	0.14	0	2	0	0
PFKFB4	0.14	0	2	0	0
PGAP1	0.14	0	1	1	5
PHF15	0.14	0	2	0	0
PNMA3	0.14	0	2	0	0
POP1	0.14	0	2	0	0
PTAFR	0.14	0	2	0	0
RAPGEF5	0.14	0	2	0	0
ROCK2	0.14	0	2	0	0
SDK2	0.14	0	2	0	0
SEMA3G	0.14	0	2	0	0
TADA1	0.14	0	2	0	0
TIA1	0.14	0	2	0	0
TLR2	0.14	0	2	0	0
TMEM48	0.14	0	2	0	0
TRIM58	0.14	0	2	0	0
UBL4A	0.14	0	2	0	0
VASH1	0.14	0	2	0	0
WDR7	0.14	0	2	0	0
ZCCHC18	0.14	0	2	0	0
ZNF250	0.14	0	2	0	0
ZNF569	0.14	0	2	0	0
ABL2	0.139	0	1	1	4
CTTNBP2NL	0.139	0	1	1	4
KLF6	0.139	0	1	1	4
LIFR	0.139	0	1	1	4
PITPNB	0.139	0	1	1	4
PSME3	0.139	0	1	1	4
SMAD2	0.139	0	1	1	4
STAU2	0.139	0	1	1	4
ZYG11B	0.139	0	1	1	4
AFF3	0.138	0	1	1	3
APOL6	0.138	0	1	1	3
ATP2A2	0.138	0	1	1	3
C16orf52	0.138	0	1	1	3
HNRNPA3	0.138	0	1	1	3
KATNAL1	0.138	0	1	1	3
KIT	0.138	0	1	1	3
LIN28B	0.138	0	1	1	3
LYRM7	0.138	0	1	1	3
NUP50	0.138	0	1	1	3
RDX	0.138	0	1	1	3
RGS4	0.138	0	1	1	3
RIC3	0.138	0	1	1	3
RORA	0.138	0	0	2	8
SRGAP3	0.138	0	1	1	3
ST8SIA3	0.138	0	1	1	3
TBCEL	0.138	0	1	1	3
ZNF805	0.138	0	1	1	3
AKAP5	0.137	0	1	1	2
ANKRD22	0.137	0	1	1	2
BAG5	0.137	0	1	1	2
CREBZF	0.137	0	1	1	2
DENND4C	0.137	0	1	1	2
DLG2	0.137	0	1	1	2
ERO1LB	0.137	0	1	1	2
FAM126A	0.137	0	1	1	2
FLRT2	0.137	0	1	1	2
GTF2H5	0.137	0	1	1	2
IGF1	0.137	0	1	1	2
INO80D	0.137	0	0	2	7
KIAA0040	0.137	0	1	1	2
LARP4	0.137	0	1	1	2
MAF	0.137	0	1	1	2
MYO5A	0.137	0	1	1	2
OBFC1	0.137	0	1	1	2
PCDH17	0.137	0	1	1	2
PDS5A	0.137	0	1	1	2
PKD2	0.137	0	1	1	2
PVRL1	0.137	0	1	1	2
RAB18	0.137	0	1	1	2
SLITRK4	0.137	0	0	2	7
SPICE1	0.137	0	1	1	2
STAM2	0.137	0	1	1	2
STARD8	0.137	0	1	1	2
STK17A	0.137	0	1	1	2
SYNRG	0.137	0	1	1	2
TM9SF3	0.137	0	1	1	2
TNRC6C	0.137	0	1	1	2
TNS1	0.137	0	1	1	2
ULK2	0.137	0	1	1	2
XRN1	0.137	0	1	1	2
ZBTB5	0.137	0	1	1	2
ZMYM2	0.137	0	1	1	2
ABLIM1	0.136	0	1	1	1
ARL4A	0.136	0	1	1	1
BTBD7	0.136	0	1	1	1
C10orf118	0.136	0	1	1	1
C3orf63	0.136	0	1	1	1
C6orf204	0.136	0	1	1	1
C8orf83	0.136	0	1	1	1
CASC4	0.136	0	1	1	1
CCND1	0.136	0	1	1	1
CD47	0.136	0	1	1	1
CDC73	0.136	0	1	1	1
CDV3	0.136	0	1	1	1
CYLD	0.136	0	1	1	1
CYP19A1	0.136	0	1	1	1
DGAT1	0.136	0	1	1	1
DMC1	0.136	0	1	1	1
EDA	0.136	0	1	1	1
ERP44	0.136	0	1	1	1
FAM135B	0.136	0	1	1	1
FAM173B	0.136	0	1	1	1
FBXL20	0.136	0	1	1	1
FECH	0.136	0	1	1	1
FOXJ3	0.136	0	1	1	1
FZD10	0.136	0	1	1	1
GAD2	0.136	0	1	1	1
GDA	0.136	0	1	1	1
HMGA2	0.136	0	1	1	1
IFI44L	0.136	0	1	1	1
IKZF4	0.136	0	1	1	1
KBTBD2	0.136	0	1	1	1
KIAA1644	0.136	0	1	1	1
KLHL28	0.136	0	1	1	1
L2HGDH	0.136	0	1	1	1
LRRC58	0.136	0	1	1	1
MMAA	0.136	0	1	1	1
NF1	0.136	0	1	1	1
NFASC	0.136	0	1	1	1
NFIB	0.136	0	1	1	1
PAFAH1B2	0.136	0	1	1	1
PAM	0.136	0	1	1	1
PCGF3	0.136	0	1	1	1
PCMTD2	0.136	0	1	1	1
POLK	0.136	0	1	1	1
PPP2R2C	0.136	0	1	1	1
PTER	0.136	0	1	1	1
PTPN3	0.136	0	1	1	1
RCOR3	0.136	0	1	1	1
RGL1	0.136	0	1	1	1
SETD7	0.136	0	1	1	1
SLC22A23	0.136	0	1	1	1
SLC25A36	0.136	0	1	1	1
SLMO2	0.136	0	1	1	1
STX17	0.136	0	1	1	1
SV2B	0.136	0	1	1	1
SYT6	0.136	0	1	1	1
TBL1XR1	0.136	0	1	1	1
TMCO1	0.136	0	1	1	1
TMEM87B	0.136	0	1	1	1
TOMM20	0.136	0	1	1	1
TRIB1	0.136	0	1	1	1
USP22	0.136	0	1	1	1
XPO4	0.136	0	1	1	1
ZBTB39	0.136	0	1	1	1
ZFHX3	0.136	0	1	1	1
ZNF674	0.136	0	1	1	1
ZNF681	0.136	0	1	1	1
ACP1	0.135	0	1	1	0
ADCY9	0.135	0	1	1	0
AK3	0.135	0	1	1	0
ATOH7	0.135	0	1	1	0
ATP2B4	0.135	0	1	1	0
ATPBD4	0.135	0	1	1	0
ATRNL1	0.135	0	1	1	0
C10orf105	0.135	0	1	1	0
C18orf22	0.135	0	1	1	0
C1orf103	0.135	0	1	1	0
C3orf15	0.135	0	1	1	0
CACHD1	0.135	0	1	1	0
CAPRIN1	0.135	0	1	1	0
CAPZA1	0.135	0	1	1	0
CCDC47	0.135	0	1	1	0
CNTNAP2	0.135	0	1	1	0
COL6A3	0.135	0	1	1	0
CPD	0.135	0	1	1	0
CPM	0.135	0	1	1	0
CTCF	0.135	0	1	1	0
CYB561	0.135	0	1	1	0
DDA1	0.135	0	1	1	0
DENND4A	0.135	0	1	1	0
DTL	0.135	0	1	1	0
EIF5AL1	0.135	0	1	1	0
ELAVL1	0.135	0	1	1	0
EXD1	0.135	0	1	1	0
EXOC5	0.135	0	1	1	0
F5	0.135	0	1	1	0
FAM200B	0.135	0	1	1	0
FAM60A	0.135	0	1	1	0
FBXL7	0.135	0	1	1	0
FBXO30	0.135	0	1	1	0
FLVCR1	0.135	0	1	1	0
FRY	0.135	0	1	1	0
GJA3	0.135	0	1	1	0
GOLGA6L10	0.135	0	1	1	0
GOLGA8A	0.135	0	1	1	0
GOLGA8B	0.135	0	1	1	0
GPBP1	0.135	0	1	1	0
GRM6	0.135	0	1	1	0
HIVEP1	0.135	0	1	1	0
HNRPLL	0.135	0	1	1	0
IKZF1	0.135	0	1	1	0
JAKMIP2	0.135	0	1	1	0
JDP2	0.135	0	1	1	0
KIF3A	0.135	0	1	1	0
KIF3B	0.135	0	1	1	0
L3MBTL1	0.135	0	1	1	0
LATS2	0.135	0	1	1	0
LIPA	0.135	0	1	1	0
MACC1	0.135	0	0	2	5
MAP1LC3C	0.135	0	1	1	0
MAPK14	0.135	0	1	1	0
MYST3	0.135	0	1	1	0
NAPB	0.135	0	1	1	0
NAPEPLD	0.135	0	0	2	5
NFIL3	0.135	0	1	1	0
NUFIP2	0.135	0	0	2	5
PAN2	0.135	0	1	1	0
PAX7	0.135	0	1	1	0
PBOV1	0.135	0	1	1	0
PCBP2	0.135	0	1	1	0
PCDH18	0.135	0	1	1	0
PFAS	0.135	0	1	1	0
PFKFB3	0.135	0	1	1	0
PHF12	0.135	0	1	1	0
PIK3C2B	0.135	0	1	1	0
PLCB1	0.135	0	1	1	0
PLEKHA7	0.135	0	1	1	0
PLS1	0.135	0	1	1	0
POFUT2	0.135	0	1	1	0
PPIL4	0.135	0	1	1	0
PPIL6	0.135	0	1	1	0
PTPRB	0.135	0	1	1	0
RAB1A	0.135	0	1	1	0
RABL3	0.135	0	1	1	0
RB1	0.135	0	1	1	0
RBM25	0.135	0	1	1	0
RLF	0.135	0	1	1	0
RRM2B	0.135	0	1	1	0
RUFY3	0.135	0	1	1	0
SDC1	0.135	0	1	1	0
SLC20A2	0.135	0	1	1	0
SLFNL1	0.135	0	1	1	0
SNRPB2	0.135	0	1	1	0
SREK1	0.135	0	1	1	0
STAT5A	0.135	0	1	1	0
TBX2	0.135	0	1	1	0
TES	0.135	0	1	1	0
TGOLN2	0.135	0	1	1	0
TM6SF1	0.135	0	1	1	0
TMED7-TICAM2	0.135	0	1	1	0
TMEM45B	0.135	0	1	1	0
TMEM50A	0.135	0	1	1	0
TMTC3	0.135	0	1	1	0
TRHDE	0.135	0	1	1	0
TRIM36	0.135	0	1	1	0
TRPM7	0.135	0	1	1	0
TSHZ1	0.135	0	1	1	0
UBE3A	0.135	0	1	1	0
VSX2	0.135	0	1	1	0
ZBED4	0.135	0	1	1	0
2017-03-01	0.134	0	0	2	4
BNC2	0.134	0	0	2	4
CPLX2	0.134	0	0	2	4
KLHL3	0.134	0	0	2	4
PLCXD3	0.134	0	0	2	4
PSD3	0.134	0	0	2	4
PTAR1	0.134	0	0	2	4
BMS1	0.133	0	0	2	3
CHMP2B	0.133	0	0	2	3
DPPA4	0.133	0	0	2	3
EPHA5	0.133	0	0	2	3
EVI5	0.133	0	0	2	3
FXC1	0.133	0	0	2	3
KAL1	0.133	0	0	2	3
KIAA1632	0.133	0	0	2	3
NHLRC2	0.133	0	0	2	3
PCDH11X	0.133	0	0	2	3
RBM12	0.133	0	0	2	3
REST	0.133	0	0	2	3
ASB1	0.132	0	0	2	2
ATP8A1	0.132	0	0	2	2
CTDSPL2	0.132	0	0	2	2
DDX6	0.132	0	0	2	2
DIAPH2	0.132	0	0	2	2
DSC3	0.132	0	0	2	2
ESYT2	0.132	0	0	2	2
FAM110C	0.132	0	0	2	2
GIPC2	0.132	0	0	2	2
KCMF1	0.132	0	0	2	2
KIAA2022	0.132	0	0	2	2
KLHL24	0.132	0	0	2	2
MTR	0.132	0	0	2	2
NFAT5	0.132	0	0	2	2
NOL9	0.132	0	0	2	2
PNPT1	0.132	0	0	2	2
PRTG	0.132	0	0	2	2
SERBP1	0.132	0	0	2	2
SRSF1	0.132	0	0	2	2
TMCC3	0.132	0	0	2	2
TMED10	0.132	0	0	2	2
TMEM33	0.132	0	0	2	2
TNFRSF19	0.132	0	0	2	2
TRIM33	0.132	0	0	2	2
WSCD2	0.132	0	0	2	2
ZNF519	0.132	0	0	2	2
ABI1	0.131	0	0	2	1
APPBP2	0.131	0	0	2	1
ARAP2	0.131	0	0	2	1
BCL6	0.131	0	0	2	1
C19orf12	0.131	0	0	2	1
C9orf5	0.131	0	0	2	1
C9orf72	0.131	0	0	2	1
CACNA1I	0.131	0	0	2	1
CBR4	0.131	0	0	2	1
CCDC88C	0.131	0	0	2	1
EIF1AX	0.131	0	0	2	1
EYA4	0.131	0	0	2	1
FBXW2	0.131	0	0	2	1
GAB1	0.131	0	0	2	1
GABRB2	0.131	0	0	2	1
GALNT4	0.131	0	0	2	1
GIGYF2	0.131	0	0	2	1
GUCY1B3	0.131	0	0	2	1
KIAA1432	0.131	0	0	2	1
KLF11	0.131	0	0	2	1
KLHL9	0.131	0	0	2	1
KRAS	0.131	0	0	2	1
LGI1	0.131	0	0	2	1
LRP2BP	0.131	0	0	2	1
MARS2	0.131	0	0	2	1
MCPH1	0.131	0	0	2	1
NEDD4L	0.131	0	0	2	1
NUS1	0.131	0	0	2	1
OSBPL11	0.131	0	0	2	1
PRKCQ	0.131	0	0	2	1
PSME4	0.131	0	0	2	1
RAB11FIP4	0.131	0	0	2	1
RAP1B	0.131	0	0	2	1
RASSF2	0.131	0	0	2	1
RNMT	0.131	0	0	2	1
RRN3	0.131	0	0	2	1
RUNDC3B	0.131	0	0	2	1
SHPRH	0.131	0	0	2	1
SORT1	0.131	0	0	2	1
TFCP2	0.131	0	0	2	1
TMEM215	0.131	0	0	2	1
UNKL	0.131	0	0	2	1
USP9X	0.131	0	0	2	1
ADAMTS18	0.13	0	0	2	0
AHCTF1	0.13	0	0	2	0
ANAPC4	0.13	0	0	2	0
ANKDD1A	0.13	0	0	2	0
ANKRD34C	0.13	0	0	2	0
ARFGEF2	0.13	0	0	2	0
ARHGEF6	0.13	0	0	2	0
ARX	0.13	0	0	2	0
AURKA	0.13	0	0	2	0
BCL2L11	0.13	0	0	2	0
C15orf53	0.13	0	0	2	0
CBLN2	0.13	0	0	2	0
CDK1	0.13	0	0	2	0
CLEC12B	0.13	0	0	2	0
CRYZ	0.13	0	0	2	0
DACT1	0.13	0	0	2	0
DLAT	0.13	0	0	2	0
ENAH	0.13	0	0	2	0
EPHA3	0.13	0	0	2	0
FLJ36031	0.13	0	0	2	0
FOXN4	0.13	0	0	2	0
GCFC1	0.13	0	0	2	0
GCLM	0.13	0	0	2	0
GJC1	0.13	0	0	2	0
GUF1	0.13	0	0	2	0
HS3ST1	0.13	0	0	2	0
INSC	0.13	0	0	2	0
LIN28A	0.13	0	0	2	0
MAML2	0.13	0	0	2	0
MAP3K14	0.13	0	0	2	0
NPNT	0.13	0	0	2	0
NRBF2	0.13	0	0	2	0
PLEKHA2	0.13	0	0	2	0
RET	0.13	0	0	2	0
RNF2	0.13	0	0	2	0
SCML2	0.13	0	0	2	0
SEC24A	0.13	0	0	2	0
SEPSECS	0.13	0	0	2	0
SH3BP5L	0.13	0	0	2	0
SLC2A13	0.13	0	0	2	0
SLC39A9	0.13	0	0	2	0
SPG20	0.13	0	0	2	0
SYBU	0.13	0	0	2	0
TLR6	0.13	0	0	2	0
TMEM108	0.13	0	0	2	0
TOX	0.13	0	0	2	0
TRIML2	0.13	0	0	2	0
USP28	0.13	0	0	2	0
USPL1	0.13	0	0	2	0
ZNF69	0.13	0	0	2	0
ZNF781	0.13	0	0	2	0
SH3TC2	0.082	0	1	0	12
PLAG1	0.077	0	1	0	7
USP36	0.077	0	1	0	7
LANCL3	0.076	0	1	0	6
SPRED1	0.076	0	1	0	6
CSRNP3	0.075	0	1	0	5
FAM160B1	0.075	0	1	0	5
IYD	0.075	0	1	0	5
NTRK2	0.075	0	1	0	5
SLC6A19	0.075	0	0	1	10
SYTL4	0.075	0	1	0	5
CADM2	0.074	0	1	0	4
CCDC93	0.074	0	1	0	4
COL4A3BP	0.074	0	1	0	4
FRMPD4	0.074	0	1	0	4
KBTBD8	0.074	0	1	0	4
LRRC27	0.074	0	1	0	4
MALT1	0.074	0	1	0	4
MEF2C	0.074	0	1	0	4
ONECUT2	0.074	0	1	0	4
PIK3R1	0.074	0	1	0	4
RICTOR	0.074	0	1	0	4
SCN4A	0.074	0	1	0	4
SELT	0.074	0	1	0	4
SPRY4	0.074	0	1	0	4
SSH2	0.074	0	1	0	4
SUB1	0.074	0	1	0	4
TMEM30A	0.074	0	1	0	4
USP37	0.074	0	1	0	4
ZNF248	0.074	0	1	0	4
AKAP2	0.073	0	1	0	3
ALS2CR4	0.073	0	1	0	3
ANKRD44	0.073	0	1	0	3
AP1G1	0.073	0	1	0	3
BACH1	0.073	0	1	0	3
C21orf91	0.073	0	1	0	3
C9orf25	0.073	0	1	0	3
DYNLL2	0.073	0	1	0	3
EIF5A2	0.073	0	1	0	3
FAM13B	0.073	0	1	0	3
GAGE1	0.073	0	1	0	3
IGF1R	0.073	0	1	0	3
IRF2BP2	0.073	0	1	0	3
KBTBD6	0.073	0	1	0	3
KIAA0319	0.073	0	1	0	3
NDFIP2	0.073	0	1	0	3
NOTCH2	0.073	0	1	0	3
NPTXR	0.073	0	1	0	3
PALM2-AKAP2	0.073	0	1	0	3
PDE11A	0.073	0	1	0	3
PUM1	0.073	0	1	0	3
PUM2	0.073	0	1	0	3
SLC26A2	0.073	0	1	0	3
TMEM170B	0.073	0	1	0	3
UBE2B	0.073	0	1	0	3
UQCRB	0.073	0	1	0	3
YAF2	0.073	0	1	0	3
ZNF566	0.073	0	1	0	3
ZNF652	0.073	0	1	0	3
ACVR2B	0.072	0	1	0	2
ADAMTS2	0.072	0	1	0	2
AGPS	0.072	0	1	0	2
AKAP13	0.072	0	1	0	2
APOOL	0.072	0	1	0	2
AQP3	0.072	0	1	0	2
ARFGAP3	0.072	0	1	0	2
ARHGAP26	0.072	0	1	0	2
ATP9A	0.072	0	1	0	2
BEND3	0.072	0	1	0	2
BRD1	0.072	0	1	0	2
BTBD9	0.072	0	1	0	2
C17orf39	0.072	0	1	0	2
C1orf107	0.072	0	1	0	2
C20orf177	0.072	0	1	0	2
C5orf24	0.072	0	1	0	2
C5orf41	0.072	0	1	0	2
CAST	0.072	0	1	0	2
CDC6	0.072	0	1	0	2
CDH1	0.072	0	1	0	2
CDK6	0.072	0	1	0	2
CHM	0.072	0	1	0	2
CHML	0.072	0	1	0	2
CLSTN1	0.072	0	1	0	2
CORO1C	0.072	0	1	0	2
DHX33	0.072	0	1	0	2
DPY19L4	0.072	0	1	0	2
DRP2	0.072	0	1	0	2
E2F6	0.072	0	1	0	2
EGLN1	0.072	0	1	0	2
FAM161A	0.072	0	1	0	2
FAM46C	0.072	0	1	0	2
FBXO41	0.072	0	1	0	2
FRMD6	0.072	0	1	0	2
FTSJD1	0.072	0	1	0	2
GABBR1	0.072	0	1	0	2
GABRG1	0.072	0	1	0	2
GGA2	0.072	0	1	0	2
GJD3	0.072	0	1	0	2
GLOD4	0.072	0	1	0	2
GNG12	0.072	0	1	0	2
GPM6B	0.072	0	1	0	2
GRAMD1C	0.072	0	1	0	2
GYG2	0.072	0	1	0	2
HAUS3	0.072	0	1	0	2
HSPA13	0.072	0	1	0	2
IL1RAP	0.072	0	1	0	2
IMPAD1	0.072	0	1	0	2
KCNA7	0.072	0	1	0	2
KHNYN	0.072	0	1	0	2
KLF12	0.072	0	1	0	2
KPNA4	0.072	0	1	0	2
LASP1	0.072	0	1	0	2
LMAN1	0.072	0	1	0	2
LPPR5	0.072	0	1	0	2
MAGI3	0.072	0	1	0	2
MXD1	0.072	0	1	0	2
MYO18B	0.072	0	1	0	2
MYOCD	0.072	0	1	0	2
NAA25	0.072	0	1	0	2
NCOA3	0.072	0	1	0	2
NEK6	0.072	0	1	0	2
NT5DC3	0.072	0	1	0	2
NXPH2	0.072	0	1	0	2
PABPC4L	0.072	0	1	0	2
PACSIN2	0.072	0	1	0	2
PAIP2B	0.072	0	1	0	2
PCDH20	0.072	0	1	0	2
PIP4K2A	0.072	0	1	0	2
PKIB	0.072	0	1	0	2
PLEKHM3	0.072	0	1	0	2
PMEPA1	0.072	0	1	0	2
POLH	0.072	0	1	0	2
POLR1B	0.072	0	1	0	2
PPP2R3A	0.072	0	1	0	2
PPTC7	0.072	0	1	0	2
PRDM7	0.072	0	1	0	2
RAG1	0.072	0	1	0	2
RAI1	0.072	0	1	0	2
RALGAPB	0.072	0	1	0	2
RAP2B	0.072	0	1	0	2
RBFOX1	0.072	0	1	0	2
RBMXL1	0.072	0	1	0	2
SBNO1	0.072	0	1	0	2
SCAI	0.072	0	1	0	2
SEH1L	0.072	0	1	0	2
SKIL	0.072	0	1	0	2
SLC44A1	0.072	0	1	0	2
SLC7A14	0.072	0	1	0	2
SMC1A	0.072	0	1	0	2
SNX16	0.072	0	1	0	2
SRSF8	0.072	0	1	0	2
SSBP2	0.072	0	1	0	2
STX11	0.072	0	1	0	2
STX7	0.072	0	1	0	2
SYT2	0.072	0	1	0	2
TADA2B	0.072	0	1	0	2
TFDP2	0.072	0	1	0	2
TMEM181	0.072	0	1	0	2
TMEM192	0.072	0	1	0	2
USP7	0.072	0	1	0	2
VAPA	0.072	0	1	0	2
VTA1	0.072	0	1	0	2
WLS	0.072	0	1	0	2
YTHDC1	0.072	0	1	0	2
ZCCHC2	0.072	0	1	0	2
ZFX	0.072	0	1	0	2
ZMIZ1	0.072	0	1	0	2
ZNF287	0.072	0	1	0	2
ZNF304	0.072	0	1	0	2
ZNF704	0.072	0	1	0	2
ACER3	0.071	0	1	0	1
ADK	0.071	0	1	0	1
ADRBK2	0.071	0	1	0	1
AHCYL1	0.071	0	1	0	1
AHR	0.071	0	1	0	1
AHRR	0.071	0	1	0	1
ALDH1A3	0.071	0	1	0	1
ALDH5A1	0.071	0	1	0	1
ANKRD27	0.071	0	1	0	1
ANKRD50	0.071	0	1	0	1
ARHGAP12	0.071	0	1	0	1
ARHGEF4	0.071	0	1	0	1
ARHGEF7	0.071	0	1	0	1
ARNT	0.071	0	1	0	1
ASAP1	0.071	0	1	0	1
ASTN1	0.071	0	1	0	1
ASXL1	0.071	0	1	0	1
ATP2A3	0.071	0	1	0	1
ATP2B3	0.071	0	1	0	1
ATP5G3	0.071	0	1	0	1
ATXN1L	0.071	0	1	0	1
B3GNT5	0.071	0	1	0	1
B4GALT6	0.071	0	1	0	1
BNC1	0.071	0	1	0	1
BOD1L	0.071	0	1	0	1
BRAP	0.071	0	1	0	1
BRD3	0.071	0	1	0	1
C11orf95	0.071	0	1	0	1
C12orf29	0.071	0	1	0	1
C12orf74	0.071	0	1	0	1
C15orf29	0.071	0	1	0	1
C17orf102	0.071	0	1	0	1
C1orf95	0.071	0	1	0	1
C5orf36	0.071	0	1	0	1
C5orf44	0.071	0	1	0	1
C5orf47	0.071	0	1	0	1
CABC1	0.071	0	1	0	1
CAMKK2	0.071	0	1	0	1
CAND1	0.071	0	1	0	1
CBFB	0.071	0	1	0	1
CCDC125	0.071	0	1	0	1
CCDC69	0.071	0	1	0	1
CCL3	0.071	0	1	0	1
CCL3L1	0.071	0	1	0	1
CCL3L3	0.071	0	1	0	1
CCND2	0.071	0	1	0	1
CD93	0.071	0	1	0	1
CDK19	0.071	0	1	0	1
CHMP4B	0.071	0	1	0	1
CIAPIN1	0.071	0	1	0	1
CLEC2D	0.071	0	1	0	1
CLIC4	0.071	0	1	0	1
CMTM6	0.071	0	1	0	1
COBL	0.071	0	1	0	1
COIL	0.071	0	1	0	1
COL4A1	0.071	0	1	0	1
CORO2A	0.071	0	1	0	1
CRLS1	0.071	0	1	0	1
CUL4B	0.071	0	1	0	1
CXADR	0.071	0	1	0	1
CYP24A1	0.071	0	1	0	1
CYS1	0.071	0	1	0	1
DAGLA	0.071	0	1	0	1
DCP1A	0.071	0	1	0	1
DGKE	0.071	0	1	0	1
DNAH12	0.071	0	1	0	1
DOCK1	0.071	0	1	0	1
DOCK3	0.071	0	1	0	1
DPYSL3	0.071	0	1	0	1
DPYSL5	0.071	0	1	0	1
DSG2	0.071	0	1	0	1
DSTYK	0.071	0	0	1	6
E2F2	0.071	0	1	0	1
EEA1	0.071	0	1	0	1
EGFLAM	0.071	0	1	0	1
EIF1AD	0.071	0	1	0	1
ENTPD1	0.071	0	1	0	1
ERG	0.071	0	1	0	1
ERLEC1	0.071	0	1	0	1
FAM174B	0.071	0	1	0	1
FAM177A1	0.071	0	1	0	1
FAM38B	0.071	0	1	0	1
FAM45A	0.071	0	1	0	1
FANCC	0.071	0	1	0	1
FBN2	0.071	0	1	0	1
FIP1L1	0.071	0	1	0	1
FLOT2	0.071	0	1	0	1
FOXA2	0.071	0	1	0	1
FOXK2	0.071	0	1	0	1
FOXP2	0.071	0	1	0	1
FRA10AC1	0.071	0	1	0	1
FUBP1	0.071	0	1	0	1
G2E3	0.071	0	1	0	1
G3BP2	0.071	0	1	0	1
GFAP	0.071	0	1	0	1
GNL1	0.071	0	1	0	1
GOLGA6C	0.071	0	1	0	1
GPCRLTM7	0.071	0	1	0	1
GPX8	0.071	0	1	0	1
GRHL1	0.071	0	1	0	1
GRSF1	0.071	0	1	0	1
GTF2H1	0.071	0	1	0	1
GYG1	0.071	0	1	0	1
H6PD	0.071	0	1	0	1
HAPLN3	0.071	0	1	0	1
HDHD1	0.071	0	1	0	1
HECW1	0.071	0	1	0	1
HIST2H2BE	0.071	0	1	0	1
HIVEP2	0.071	0	1	0	1
HLA-DOA	0.071	0	1	0	1
HMGN2	0.071	0	1	0	1
HPSE2	0.071	0	1	0	1
HSF5	0.071	0	1	0	1
HSPA12A	0.071	0	1	0	1
IBSP	0.071	0	1	0	1
IER5	0.071	0	1	0	1
IGF2BP2	0.071	0	1	0	1
IL11	0.071	0	1	0	1
ILF3	0.071	0	1	0	1
INSM2	0.071	0	1	0	1
IREB2	0.071	0	1	0	1
ISPD	0.071	0	1	0	1
ITPKB	0.071	0	1	0	1
IVD	0.071	0	1	0	1
JARID2	0.071	0	1	0	1
KIAA1549	0.071	0	1	0	1
KIAA1609	0.071	0	1	0	1
KLHL13	0.071	0	1	0	1
KLK7	0.071	0	1	0	1
KRT2	0.071	0	1	0	1
KRTAP11-1	0.071	0	1	0	1
LGSN	0.071	0	1	0	1
LIX1L	0.071	0	1	0	1
LMO7	0.071	0	1	0	1
LMTK2	0.071	0	1	0	1
LMX1B	0.071	0	1	0	1
LOC642597	0.071	0	1	0	1
LYSMD3	0.071	0	1	0	1
MAPK1	0.071	0	1	0	1
MCM10	0.071	0	1	0	1
MECOM	0.071	0	1	0	1
METT10D	0.071	0	1	0	1
MFN1	0.071	0	1	0	1
MFSD2A	0.071	0	1	0	1
MOBKL2A	0.071	0	1	0	1
MOBP	0.071	0	1	0	1
MRPL19	0.071	0	1	0	1
MRPL35	0.071	0	1	0	1
MRPL43	0.071	0	1	0	1
MUC20	0.071	0	1	0	1
NAA30	0.071	0	1	0	1
NAALADL2	0.071	0	1	0	1
NAV1	0.071	0	1	0	1
NAV2	0.071	0	1	0	1
NDFIP1	0.071	0	1	0	1
NEIL3	0.071	0	1	0	1
NFYC	0.071	0	1	0	1
NHS	0.071	0	0	1	6
NOG	0.071	0	1	0	1
NOS2	0.071	0	1	0	1
NR2E1	0.071	0	1	0	1
NT5C2	0.071	0	1	0	1
NT5M	0.071	0	1	0	1
OAS3	0.071	0	1	0	1
OGDHL	0.071	0	1	0	1
OGFOD1	0.071	0	1	0	1
PAIP1	0.071	0	1	0	1
PAPD4	0.071	0	1	0	1
PAPOLA	0.071	0	1	0	1
PAPPA	0.071	0	1	0	1
PAX3	0.071	0	1	0	1
PCNP	0.071	0	1	0	1
PDE6D	0.071	0	1	0	1
PGGT1B	0.071	0	1	0	1
PGRMC2	0.071	0	1	0	1
PHF20L1	0.071	0	1	0	1
PHIP	0.071	0	0	1	6
PHYHIPL	0.071	0	1	0	1
PIGA	0.071	0	1	0	1
PIGK	0.071	0	1	0	1
PIM1	0.071	0	1	0	1
PKD1	0.071	0	1	0	1
PKN2	0.071	0	1	0	1
PLAC1L	0.071	0	1	0	1
PLP1	0.071	0	1	0	1
PLXNA4	0.071	0	1	0	1
POM121	0.071	0	1	0	1
POM121C	0.071	0	1	0	1
PPARGC1B	0.071	0	1	0	1
PPEF2	0.071	0	1	0	1
PRND	0.071	0	1	0	1
PTGER3	0.071	0	1	0	1
RAB8B	0.071	0	1	0	1
RAB9B	0.071	0	1	0	1
RBM15	0.071	0	1	0	1
RBM15B	0.071	0	1	0	1
RBM18	0.071	0	1	0	1
RBM20	0.071	0	1	0	1
RBM23	0.071	0	1	0	1
RBM24	0.071	0	1	0	1
RBM28	0.071	0	1	0	1
RBM7	0.071	0	1	0	1
RCCD1	0.071	0	1	0	1
RHOBTB1	0.071	0	1	0	1
RHOQ	0.071	0	1	0	1
RHOT1	0.071	0	1	0	1
RIMS1	0.071	0	1	0	1
RNF157	0.071	0	1	0	1
RNF212	0.071	0	1	0	1
RPRD1A	0.071	0	1	0	1
RPRD1B	0.071	0	1	0	1
RPRD2	0.071	0	1	0	1
RSL1D1	0.071	0	1	0	1
RTN4	0.071	0	1	0	1
SECISBP2L	0.071	0	1	0	1
SELK	0.071	0	1	0	1
SEMA5A	0.071	0	1	0	1
SET	0.071	0	1	0	1
SGPP1	0.071	0	1	0	1
SHISA7	0.071	0	1	0	1
SKA3	0.071	0	1	0	1
SKI	0.071	0	1	0	1
SLC23A3	0.071	0	1	0	1
SLC25A31	0.071	0	1	0	1
SLC37A2	0.071	0	1	0	1
SLC6A4	0.071	0	1	0	1
SLC7A1	0.071	0	1	0	1
SLCO3A1	0.071	0	1	0	1
SLTM	0.071	0	1	0	1
SNRNP48	0.071	0	1	0	1
SORBS1	0.071	0	1	0	1
SP2	0.071	0	1	0	1
SP6	0.071	0	1	0	1
SPATA18	0.071	0	1	0	1
SRL	0.071	0	1	0	1
SS18	0.071	0	1	0	1
SS18L1	0.071	0	1	0	1
STEAP3	0.071	0	1	0	1
STXBP5L	0.071	0	1	0	1
SYN2	0.071	0	1	0	1
TAB2	0.071	0	1	0	1
TACR1	0.071	0	1	0	1
TAOK3	0.071	0	1	0	1
TEP1	0.071	0	1	0	1
TET2	0.071	0	1	0	1
TK2	0.071	0	1	0	1
TLR5	0.071	0	1	0	1
TMEM133	0.071	0	1	0	1
TMEM135	0.071	0	1	0	1
TMEM155	0.071	0	1	0	1
TMOD3	0.071	0	1	0	1
TPMT	0.071	0	1	0	1
TRIM44	0.071	0	1	0	1
TRMT112	0.071	0	1	0	1
TRPM6	0.071	0	1	0	1
TRPM8	0.071	0	1	0	1
TSGA14	0.071	0	1	0	1
TSPAN13	0.071	0	1	0	1
TXLNA	0.071	0	1	0	1
TYW3	0.071	0	1	0	1
UACA	0.071	0	1	0	1
UBR7	0.071	0	1	0	1
UHMK1	0.071	0	1	0	1
UHRF1BP1	0.071	0	1	0	1
USH2A	0.071	0	1	0	1
USP25	0.071	0	1	0	1
USP30	0.071	0	1	0	1
VAT1	0.071	0	1	0	1
VAT1L	0.071	0	1	0	1
WAPAL	0.071	0	1	0	1
WDFY3	0.071	0	1	0	1
WDR82	0.071	0	1	0	1
XIAP	0.071	0	1	0	1
XRN2	0.071	0	1	0	1
ZC3H13	0.071	0	1	0	1
ZC3H7B	0.071	0	1	0	1
ZC4H2	0.071	0	1	0	1
ZCCHC14	0.071	0	1	0	1
ZDHHC21	0.071	0	0	1	6
ZFHX4	0.071	0	1	0	1
ZFR	0.071	0	1	0	1
ZFYVE1	0.071	0	1	0	1
ZNF25	0.071	0	1	0	1
ZNF295	0.071	0	1	0	1
ZNF396	0.071	0	1	0	1
ZNF445	0.071	0	1	0	1
ZNF460	0.071	0	1	0	1
ZNF532	0.071	0	1	0	1
ZNF605	0.071	0	1	0	1
ZNF621	0.071	0	1	0	1
ZNF641	0.071	0	1	0	1
ZNF662	0.071	0	1	0	1
ABCC10	0.07	0	1	0	0
ABHD12	0.07	0	1	0	0
ABL1	0.07	0	1	0	0
ABTB2	0.07	0	1	0	0
ACAD9	0.07	0	1	0	0
ACCN2	0.07	0	1	0	0
ACRC	0.07	0	1	0	0
ACSL6	0.07	0	1	0	0
ADAM18	0.07	0	1	0	0
ADAMTS14	0.07	0	1	0	0
ADAMTSL3	0.07	0	1	0	0
ADRA1B	0.07	0	1	0	0
ADRA2A	0.07	0	1	0	0
AEBP1	0.07	0	1	0	0
AGTR2	0.07	0	1	0	0
AHI1	0.07	0	1	0	0
AIDA	0.07	0	1	0	0
AIFM1	0.07	0	1	0	0
AIM1	0.07	0	1	0	0
AIP	0.07	0	1	0	0
ALDH3B2	0.07	0	1	0	0
AMD1	0.07	0	1	0	0
ANKRD23	0.07	0	1	0	0
ANKRD52	0.07	0	1	0	0
ANXA2	0.07	0	1	0	0
AOX1	0.07	0	1	0	0
AP2A1	0.07	0	1	0	0
AP2B1	0.07	0	1	0	0
APEX2	0.07	0	1	0	0
AQP1	0.07	0	1	0	0
ARHGEF33	0.07	0	1	0	0
ARHGEF40	0.07	0	1	0	0
ARID3B	0.07	0	1	0	0
ARID4B	0.07	0	1	0	0
ARIH2	0.07	0	1	0	0
ARL3	0.07	0	1	0	0
ARL5A	0.07	0	0	1	5
ARMC3	0.07	0	1	0	0
ASAP2	0.07	0	1	0	0
ATF3	0.07	0	1	0	0
ATF7IP2	0.07	0	1	0	0
ATP11B	0.07	0	1	0	0
ATP13A4	0.07	0	1	0	0
ATP5B	0.07	0	1	0	0
ATP6V0A4	0.07	0	1	0	0
ATP6V0C	0.07	0	1	0	0
ATP6V1C2	0.07	0	1	0	0
ATPIF1	0.07	0	1	0	0
ATXN7L3	0.07	0	1	0	0
AURKB	0.07	0	1	0	0
AXIN2	0.07	0	1	0	0
B3GALT2	0.07	0	1	0	0
B3GALTL	0.07	0	1	0	0
B4GALNT1	0.07	0	1	0	0
BAI3	0.07	0	1	0	0
BAIAP2	0.07	0	1	0	0
BAZ2A	0.07	0	1	0	0
BBS5	0.07	0	1	0	0
BBS7	0.07	0	1	0	0
BCAS3	0.07	0	1	0	0
BET1L	0.07	0	1	0	0
BLOC1S2	0.07	0	1	0	0
BRI3BP	0.07	0	1	0	0
BRP44L	0.07	0	1	0	0
BSDC1	0.07	0	1	0	0
BSPRY	0.07	0	1	0	0
BST1	0.07	0	1	0	0
BTBD6	0.07	0	1	0	0
BTN1A1	0.07	0	1	0	0
BUB3	0.07	0	1	0	0
C10orf140	0.07	0	1	0	0
C11orf46	0.07	0	1	0	0
C12orf23	0.07	0	1	0	0
C12orf77	0.07	0	1	0	0
C15orf24	0.07	0	1	0	0
C15orf61	0.07	0	1	0	0
C16orf7	0.07	0	1	0	0
C16orf87	0.07	0	1	0	0
C17orf107	0.07	0	1	0	0
C17orf63	0.07	0	1	0	0
C17orf65	0.07	0	1	0	0
C18orf45	0.07	0	1	0	0
C1GALT1	0.07	0	1	0	0
C1orf114	0.07	0	1	0	0
C20orf202	0.07	0	1	0	0
C2orf42	0.07	0	1	0	0
C2orf88	0.07	0	1	0	0
C3orf79	0.07	0	1	0	0
C4orf19	0.07	0	1	0	0
C6orf162	0.07	0	1	0	0
C6orf35	0.07	0	1	0	0
C7orf58	0.07	0	1	0	0
C9orf123	0.07	0	1	0	0
C9orf171	0.07	0	1	0	0
C9orf47	0.07	0	1	0	0
CACNA2D3	0.07	0	1	0	0
CACNG3	0.07	0	1	0	0
CADPS	0.07	0	1	0	0
CAMK2A	0.07	0	1	0	0
CAMTA1	0.07	0	1	0	0
CASP3	0.07	0	1	0	0
CCDC158	0.07	0	1	0	0
CCDC36	0.07	0	1	0	0
CCDC56	0.07	0	1	0	0
CCDC83	0.07	0	1	0	0
CCDC85C	0.07	0	1	0	0
CCNK	0.07	0	1	0	0
CD27	0.07	0	1	0	0
CD274	0.07	0	1	0	0
CD6	0.07	0	1	0	0
CD81	0.07	0	1	0	0
CD83	0.07	0	1	0	0
CD8A	0.07	0	1	0	0
CDADC1	0.07	0	1	0	0
CDC14B	0.07	0	1	0	0
CDC25B	0.07	0	1	0	0
CDC42EP3	0.07	0	1	0	0
CDC5L	0.07	0	1	0	0
CDHR3	0.07	0	1	0	0
CDON	0.07	0	1	0	0
CERKL	0.07	0	1	0	0
CFL1	0.07	0	1	0	0
CHD3	0.07	0	1	0	0
CHERP	0.07	0	1	0	0
CHKB	0.07	0	1	0	0
CLCN6	0.07	0	1	0	0
CLEC7A	0.07	0	1	0	0
CMIP	0.07	0	1	0	0
CMTM3	0.07	0	1	0	0
CNOT8	0.07	0	1	0	0
CNTD1	0.07	0	1	0	0
COL12A1	0.07	0	1	0	0
COPA	0.07	0	1	0	0
COPS4	0.07	0	1	0	0
COPS8	0.07	0	1	0	0
COX7B	0.07	0	1	0	0
CPPED1	0.07	0	1	0	0
CPT2	0.07	0	1	0	0
CREBL2	0.07	0	1	0	0
CREG2	0.07	0	1	0	0
CRISPLD2	0.07	0	1	0	0
CSTF1	0.07	0	1	0	0
CTBP1	0.07	0	1	0	0
CTNNBIP1	0.07	0	1	0	0
CTSK	0.07	0	1	0	0
CTTNBP2	0.07	0	1	0	0
CXorf56	0.07	0	1	0	0
CYP2B6	0.07	0	1	0	0
CYP2U1	0.07	0	1	0	0
CYP3A4	0.07	0	1	0	0
DAAM2	0.07	0	1	0	0
DBNDD1	0.07	0	1	0	0
DCAF8	0.07	0	1	0	0
DDX20	0.07	0	1	0	0
DEFA5	0.07	0	1	0	0
DFFB	0.07	0	1	0	0
DGKD	0.07	0	1	0	0
DHRSX	0.07	0	1	0	0
DHX30	0.07	0	1	0	0
DHX32	0.07	0	1	0	0
DHX57	0.07	0	1	0	0
DISC1	0.07	0	1	0	0
DLGAP1	0.07	0	1	0	0
DLGAP2	0.07	0	1	0	0
DLX1	0.07	0	1	0	0
DMD	0.07	0	1	0	0
DMXL2	0.07	0	1	0	0
DNAI1	0.07	0	1	0	0
DNAJA4	0.07	0	1	0	0
DNAJC5G	0.07	0	1	0	0
DNAJC6	0.07	0	1	0	0
DPF1	0.07	0	1	0	0
DPH3	0.07	0	1	0	0
DPP8	0.07	0	1	0	0
DRD5	0.07	0	1	0	0
DUSP4	0.07	0	1	0	0
EDC3	0.07	0	1	0	0
EID1	0.07	0	1	0	0
EIF2C3	0.07	0	1	0	0
EIF3G	0.07	0	1	0	0
EIF4A3	0.07	0	1	0	0
EIF4ENIF1	0.07	0	1	0	0
ELF3	0.07	0	1	0	0
ENG	0.07	0	1	0	0
ENTPD2	0.07	0	1	0	0
ETS1	0.07	0	1	0	0
ETV4	0.07	0	1	0	0
ETV5	0.07	0	1	0	0
EVI2B	0.07	0	1	0	0
EXD2	0.07	0	1	0	0
EXOG	0.07	0	1	0	0
EZH1	0.07	0	1	0	0
FAM100A	0.07	0	1	0	0
FAM105A	0.07	0	0	1	5
FAM117A	0.07	0	1	0	0
FAM119B	0.07	0	1	0	0
FAM129B	0.07	0	1	0	0
[truncated: 4,259 more rows]

## Sheet: GO rs362331 anti-C
GO Biological Process	Reference	Fold Enrichment	p-value
Positive regulation of cellular process	GO:0048522	1.53	0.000151
Positive regulation of biological process	GO:0048518	1.48	0.000369
Positive regulation of macromolecule metabolic process	GO:0010604	1.69	0.00141
Regulation of metabolic process	GO:0019222	1.4	0.00166
Positive regulation of metabolic process	GO:0009893	1.65	0.00222
Regulation of macromolecule metabolic process	GO:0060255	1.41	0.00329
Negative regulation of biological process	GO:0048519	1.47	0.00543
Regulation of primary metabolic process	GO:0080090	1.39	0.00908
Positive regulation of cellular metabolic process	GO:0031325	1.63	0.0101
Regulation of cellular metabolic process	GO:0031323	1.38	0.0132
Negative regulation of cellular process	GO:0048523	1.47	0.0184

## Sheet: siSPOTR rs362331 anti-U
Gene ID	tPOTS	8mer	7mer-M8	7mer-M1a	6mer
NSL1	0.685	3	2	1	0
PURB	0.527	2	2	1	2
FREM2	0.521	2	1	2	1
CNST	0.455	2	1	1	0
ZNF623	0.455	2	1	1	0
RTF1	0.453	2	0	2	3
RAB3B	0.451	2	0	2	1
CLCN4	0.45	2	0	2	0
VPS4B	0.435	1	3	1	0
ZMAT3	0.433	1	2	2	3
AKAP11	0.432	1	2	2	2
UBN2	0.432	1	2	2	2
SNX30	0.431	1	2	2	1
ALG10B	0.423	1	0	4	3
MGAT4A	0.409	0	3	3	4
FUT9	0.4	0	2	4	0
SYT1	0.395	2	1	0	5
ACSL3	0.391	2	1	0	1
PTGFR	0.388	2	0	1	3
KIAA1143	0.385	2	0	1	0
SGIP1	0.385	2	0	1	0
SPATA6	0.385	2	0	1	0
CDKN1B	0.37	1	3	0	0
KIF5C	0.369	1	2	1	4
C6orf167	0.368	1	2	1	3
KIAA2018	0.368	1	2	1	3
ROD1	0.368	1	2	1	3
LOC100131199	0.366	1	1	2	6
DNM1L	0.365	1	2	1	0
LRRC8B	0.365	1	2	1	0
PI15	0.364	1	1	2	4
AGPAT3	0.361	1	1	2	1
SORL1	0.361	1	1	2	1
ANKFY1	0.36	1	1	2	0
ETV1	0.36	1	1	2	0
CCDC50	0.357	1	0	3	2
PPM1A	0.357	1	0	3	2
ALDH1L2	0.355	1	0	3	0
DNM3	0.348	0	4	1	3
FAM178A	0.331	0	1	4	1
SLC5A3	0.328	2	0	0	8
EBF1	0.322	2	0	0	2
FAM167A	0.322	2	0	0	2
GLG1	0.322	2	0	0	2
HOOK3	0.322	2	0	0	2
SPOPL	0.322	2	0	0	2
C5orf13	0.321	2	0	0	1
SOCS4	0.321	2	0	0	1
ZNF714	0.321	2	0	0	1
C6orf136	0.32	2	0	0	0
CANX	0.32	2	0	0	0
DCAF17	0.32	2	0	0	0
FOXI2	0.32	2	0	0	0
RBBP4	0.32	2	0	0	0
RNF128	0.32	2	0	0	0
TDG	0.32	2	0	0	0
CELF1	0.302	1	2	0	2
SLC36A1	0.302	1	2	0	2
TSC1	0.302	1	2	0	2
ZNF385B	0.302	1	2	0	2
ACVR2A	0.301	1	2	0	1
DYRK2	0.301	1	2	0	1
IKZF2	0.301	1	1	1	6
SGSM2	0.301	1	2	0	1
MTMR6	0.3	1	2	0	0
ZNF148	0.3	1	2	0	0
RMND5A	0.299	1	1	1	4
SGK269	0.299	1	1	1	4
CLMN	0.298	1	1	1	3
PRRG1	0.298	1	1	1	3
AEBP2	0.297	1	1	1	2
C3orf72	0.297	1	1	1	2
MTMR9	0.297	1	1	1	2
NUCKS1	0.297	1	1	1	2
OTUD4	0.297	1	1	1	2
TANC2	0.297	1	1	1	2
CCDC141	0.296	1	1	1	1
CHN2	0.296	1	1	1	1
CPEB4	0.296	1	1	1	1
DNAL1	0.296	1	1	1	1
ERMP1	0.296	1	1	1	1
MIB1	0.296	1	1	1	1
MTUS1	0.296	1	1	1	1
RAD18	0.296	1	1	1	1
ZFY	0.296	1	1	1	1
C6orf120	0.295	1	1	1	0
DIRAS1	0.295	1	1	1	0
DIXDC1	0.295	1	1	1	0
GNAI1	0.295	1	1	1	0
HERC2	0.295	1	1	1	0
KCTD20	0.295	1	1	1	0
MYO1B	0.295	1	1	1	0
PIK3C2A	0.295	1	1	1	0
ZBTB34	0.295	1	1	1	0
HELZ	0.293	1	0	2	3
UNC5C	0.293	1	0	2	3
ZC3H12B	0.293	1	0	2	3
ZC3H6	0.293	1	0	2	3
RC3H1	0.292	1	0	2	2
SGMS2	0.292	1	0	2	2
DIP2B	0.291	1	0	2	1
PDE5A	0.291	1	0	2	1
CELF2	0.29	1	0	2	0
IRAK3	0.29	1	0	2	0
PPM1H	0.29	1	0	2	0
TNRC6B	0.281	0	2	2	11
PNMA2	0.277	0	3	1	2
SGCD	0.277	0	3	1	2
LUZP1	0.276	0	3	1	1
ABI2	0.275	0	3	1	0
RBMS1	0.275	0	3	1	0
RNF144A	0.275	0	3	1	0
DCX	0.273	0	2	2	3
QKI	0.273	0	2	2	3
SAMD4A	0.273	0	2	2	3
ZNF264	0.273	0	2	2	3
KCNK10	0.272	0	2	2	2
VPS53	0.272	0	2	2	2
AMOTL1	0.271	0	2	2	1
ITGAV	0.27	0	2	2	0
KCTD7	0.27	0	2	2	0
KSR2	0.27	0	2	2	0
ANKS6	0.268	0	1	3	3
BRWD3	0.268	0	1	3	3
CXorf23	0.266	0	1	3	1
N4BP2L1	0.265	0	1	3	0
NR3C1	0.265	0	1	3	0
ZXDC	0.265	0	0	4	5
ABCA5	0.262	0	0	4	2
CPSF6	0.261	0	0	4	1
GPR137C	0.261	0	0	4	1
VAMP4	0.235	1	1	0	5
PAFAH1B1	0.233	1	1	0	3
RIMKLA	0.233	1	1	0	3
SLC6A6	0.233	1	1	0	3
C1QTNF7	0.232	1	1	0	2
FAM105B	0.232	1	1	0	2
GSTM3	0.232	1	1	0	2
KIAA1239	0.232	1	1	0	2
RBM33	0.232	1	1	0	2
SF3B3	0.232	1	1	0	2
STON1	0.232	1	1	0	2
TMEM164	0.232	1	1	0	2
TNKS	0.232	1	1	0	2
ANK2	0.231	1	1	0	1
ARL4C	0.231	1	1	0	1
C2orf68	0.231	1	1	0	1
C9orf91	0.231	1	1	0	1
CMTM4	0.231	1	1	0	1
DCK	0.231	1	1	0	1
FLT1	0.231	1	1	0	1
IQCE	0.231	1	1	0	1
KCNA1	0.231	1	1	0	1
KIAA1430	0.231	1	1	0	1
KLC1	0.231	1	1	0	1
MAP3K8	0.231	1	1	0	1
MRPS25	0.231	1	1	0	1
ODZ4	0.231	1	1	0	1
PHC3	0.231	1	0	1	6
PJA2	0.231	1	1	0	1
RAB22A	0.231	1	1	0	1
RAB3GAP1	0.231	1	1	0	1
RSBN1	0.231	1	1	0	1
RYBP	0.231	1	1	0	1
SLC35F3	0.231	1	1	0	1
SLCO1C1	0.231	1	1	0	1
STIM2	0.231	1	1	0	1
TMEM64	0.231	1	1	0	1
UBR5	0.231	1	1	0	1
WFS1	0.231	1	1	0	1
ZBTB44	0.231	1	1	0	1
ZZZ3	0.231	1	1	0	1
ABCA1	0.23	1	1	0	0
ADARB1	0.23	1	1	0	0
ANXA7	0.23	1	1	0	0
ARHGAP28	0.23	1	1	0	0
ARHGEF3	0.23	1	1	0	0
ARL17A	0.23	1	1	0	0
ATXN1	0.23	1	1	0	0
BCL9	0.23	1	1	0	0
C5orf33	0.23	1	1	0	0
CAMK2D	0.23	1	1	0	0
CELF3	0.23	1	1	0	0
COTL1	0.23	1	1	0	0
EVI2A	0.23	1	1	0	0
FAM32A	0.23	1	1	0	0
GATC	0.23	1	1	0	0
GCNT1	0.23	1	1	0	0
GLUL	0.23	1	1	0	0
H2AFJ	0.23	1	1	0	0
HDAC4	0.23	1	1	0	0
HMGB1	0.23	1	1	0	0
IL16	0.23	1	1	0	0
LMO4	0.23	1	1	0	0
MCC	0.23	1	1	0	0
MR1	0.23	1	1	0	0
MRPS23	0.23	1	1	0	0
MTRF1L	0.23	1	1	0	0
NCOA4	0.23	1	1	0	0
OGN	0.23	1	1	0	0
OR51E2	0.23	1	1	0	0
PDE8B	0.23	1	1	0	0
PHACTR2	0.23	1	1	0	0
PLAGL1	0.23	1	1	0	0
RAD50	0.23	1	1	0	0
RNF125	0.23	1	1	0	0
RPP14	0.23	1	1	0	0
RUNX1	0.23	1	1	0	0
SLC35B4	0.23	1	0	1	5
SLC7A6	0.23	1	1	0	0
SOST	0.23	1	1	0	0
SPPL3	0.23	1	1	0	0
SRA1	0.23	1	1	0	0
ST3GAL1	0.23	1	1	0	0
TACC1	0.23	1	1	0	0
TC2N	0.23	1	1	0	0
TET1	0.23	1	1	0	0
TRIM66	0.23	1	1	0	0
TSPYL5	0.23	1	1	0	0
TXNRD1	0.23	1	1	0	0
ZBTB43	0.23	1	1	0	0
LSAMP	0.229	1	0	1	4
VANGL1	0.229	1	0	1	4
JHDM1D	0.228	1	0	1	3
LAMP2	0.228	1	0	1	3
MIPOL1	0.228	1	0	1	3
NECAB1	0.228	1	0	1	3
PTEN	0.228	1	0	1	3
TMEM106B	0.228	1	0	1	3
C1orf21	0.227	1	0	1	2
CREB5	0.227	1	0	1	2
DOK6	0.227	1	0	1	2
FEM1C	0.227	1	0	1	2
FRAS1	0.227	1	0	1	2
GK5	0.227	1	0	1	2
HNRNPA1	0.227	1	0	1	2
ITGB8	0.227	1	0	1	2
LPP	0.227	1	0	1	2
PAG1	0.227	1	0	1	2
PPP1R13B	0.227	1	0	1	2
PPP2R5C	0.227	1	0	1	2
SAP30L	0.227	1	0	1	2
SENP6	0.227	1	0	1	2
SGTB	0.227	1	0	1	2
TMED7	0.227	1	0	1	2
TNPO1	0.227	1	0	1	2
TRA2B	0.227	1	0	1	2
WNK3	0.227	1	0	1	2
ZNF850	0.227	1	0	1	2
ANTXR1	0.226	1	0	1	1
ANTXR2	0.226	1	0	1	1
AZI2	0.226	1	0	1	1
BMP3	0.226	1	0	1	1
CCDC6	0.226	1	0	1	1
CRLF3	0.226	1	0	1	1
DNAJC30	0.226	1	0	1	1
DOCK4	0.226	1	0	1	1
FAM172A	0.226	1	0	1	1
FAR1	0.226	1	0	1	1
FGF2	0.226	1	0	1	1
GPR81	0.226	1	0	1	1
LETM1	0.226	1	0	1	1
MIER3	0.226	1	0	1	1
NAP1L2	0.226	1	0	1	1
ORC4L	0.226	1	0	1	1
PITPNM3	0.226	1	0	1	1
PTGER2	0.226	1	0	1	1
PWWP2A	0.226	1	0	1	1
RGMB	0.226	1	0	1	1
SFRP1	0.226	1	0	1	1
SLC12A6	0.226	1	0	1	1
SLC16A14	0.226	1	0	1	1
SLC35E2B	0.226	1	0	1	1
SNRK	0.226	1	0	1	1
SRC	0.226	1	0	1	1
SRD5A1	0.226	1	0	1	1
SSFA2	0.226	1	0	1	1
VTI1A	0.226	1	0	1	1
ZNF12	0.226	1	0	1	1
ZNF706	0.226	1	0	1	1
ABCB10	0.225	1	0	1	0
ANGPT2	0.225	1	0	1	0
ARID2	0.225	1	0	1	0
ATP8A2	0.225	1	0	1	0
C14orf101	0.225	1	0	1	0
CASP7	0.225	1	0	1	0
CCDC62	0.225	1	0	1	0
CCNI2	0.225	1	0	1	0
CKAP2	0.225	1	0	1	0
CLIP4	0.225	1	0	1	0
CNNM3	0.225	1	0	1	0
DICER1	0.225	1	0	1	0
ESF1	0.225	1	0	1	0
FAM134A	0.225	1	0	1	0
GABRA4	0.225	1	0	1	0
GOPC	0.225	1	0	1	0
GPATCH8	0.225	1	0	1	0
LHFPL3	0.225	1	0	1	0
LPCAT2	0.225	1	0	1	0
MCL1	0.225	1	0	1	0
NEBL	0.225	1	0	1	0
NKIRAS1	0.225	1	0	1	0
PAPLN	0.225	1	0	1	0
PCMT1	0.225	1	0	1	0
PDGFRA	0.225	1	0	1	0
PEG3	0.225	1	0	1	0
PEX12	0.225	1	0	1	0
POLR3K	0.225	1	0	1	0
PPP1CB	0.225	1	0	1	0
RAP2A	0.225	1	0	1	0
RAP2C	0.225	1	0	1	0
RPN2	0.225	1	0	1	0
SAP18	0.225	1	0	1	0
SESN1	0.225	1	0	1	0
SLC26A4	0.225	1	0	1	0
SNX25	0.225	1	0	1	0
SNX27	0.225	1	0	1	0
SRSF6	0.225	1	0	1	0
ST7L	0.225	1	0	1	0
STEAP2	0.225	1	0	1	0
TARDBP	0.225	1	0	1	0
TLX1	0.225	1	0	1	0
TSPAN14	0.225	1	0	1	0
TXNDC5	0.225	1	0	1	0
UST	0.225	1	0	1	0
VGLL3	0.225	1	0	1	0
WDR26	0.225	1	0	1	0
ZNF512	0.225	1	0	1	0
ZNF84	0.225	1	0	1	0
SEC63	0.214	0	3	0	4
B4GALT1	0.212	0	3	0	2
BEND4	0.212	0	3	0	2
STK24	0.212	0	3	0	2
ZSWIM5	0.212	0	2	1	7
AGFG1	0.211	0	2	1	6
HNRNPA0	0.211	0	3	0	1
IRS1	0.211	0	2	1	6
SLC24A2	0.211	0	3	0	1
ADAMTS15	0.21	0	3	0	0
IFT80	0.21	0	3	0	0
KCTD15	0.21	0	3	0	0
KIAA1826	0.21	0	3	0	0
PCSK6	0.21	0	3	0	0
SOX6	0.209	0	2	1	4
CNOT6L	0.208	0	2	1	3
LIPG	0.208	0	2	1	3
TCF4	0.208	0	2	1	3
ADCYAP1	0.207	0	2	1	2
CHIC1	0.207	0	2	1	2
EML4	0.207	0	2	1	2
MYO6	0.207	0	2	1	2
PTPRJ	0.207	0	2	1	2
SASH1	0.207	0	2	1	2
CD59	0.206	0	2	1	1
FAM126B	0.206	0	1	2	6
GPRIN3	0.206	0	2	1	1
IGSF3	0.206	0	2	1	1
PSEN1	0.206	0	2	1	1
RAB14	0.206	0	2	1	1
SMAP2	0.206	0	2	1	1
TP53INP2	0.206	0	2	1	1
UBA6	0.206	0	2	1	1
UGGT1	0.206	0	2	1	1
DYRK1A	0.205	0	2	1	0
EIF2C1	0.205	0	2	1	0
ETNK1	0.205	0	2	1	0
FAM156A	0.205	0	2	1	0
FAM156B	0.205	0	2	1	0
GOLGA6L9	0.205	0	2	1	0
HCFC1	0.205	0	2	1	0
HIPK1	0.205	0	1	2	5
NR2C2	0.205	0	1	2	5
PGR	0.205	0	2	1	0
SIKE1	0.205	0	2	1	0
SLC26A7	0.205	0	2	1	0
FXN	0.204	0	1	2	4
MBNL3	0.204	0	1	2	4
SOCS6	0.204	0	1	2	4
CREB1	0.203	0	1	2	3
DCUN1D5	0.203	0	1	2	3
PDE10A	0.203	0	1	2	3
CYCS	0.202	0	1	2	2
DLGAP4	0.202	0	1	2	2
LCOR	0.202	0	0	3	7
RUNX2	0.202	0	1	2	2
ZC3H12C	0.202	0	1	2	2
CBL	0.201	0	1	2	1
DCP2	0.201	0	1	2	1
DENND5B	0.201	0	1	2	1
ESRRG	0.201	0	1	2	1
FAM23A	0.201	0	1	2	1
IL1F9	0.201	0	1	2	1
KLHDC10	0.201	0	1	2	1
RSU1	0.201	0	1	2	1
SEMA6D	0.201	0	1	2	1
STRBP	0.201	0	1	2	1
WAC	0.201	0	1	2	1
ZBTB41	0.201	0	1	2	1
ZFP30	0.201	0	1	2	1
C15orf57	0.2	0	1	2	0
CUL3	0.2	0	1	2	0
DUSP16	0.2	0	1	2	0
LGI2	0.2	0	1	2	0
MICAL3	0.2	0	1	2	0
OPA3	0.2	0	1	2	0
PRKACB	0.2	0	1	2	0
RTKN2	0.2	0	1	2	0
SLC9A6	0.2	0	1	2	0
TTC8	0.2	0	1	2	0
FAM3C	0.197	0	0	3	2
PHLDA1	0.197	0	0	3	2
SR140	0.197	0	0	3	2
FAT3	0.196	0	0	3	1
MOSPD1	0.196	0	0	3	1
MTPAP	0.196	0	0	3	1
SMCHD1	0.196	0	0	3	1
TGFB2	0.196	0	0	3	1
TMX1	0.196	0	0	3	1
ZFP1	0.196	0	0	3	1
ANKRD40	0.195	0	0	3	0
KHDRBS2	0.195	0	0	3	0
ZFP161	0.195	0	0	3	0
PPM1K	0.165	1	0	0	5
RNF144B	0.165	1	0	0	5
C18orf54	0.164	1	0	0	4
HCFC2	0.164	1	0	0	4
PCNX	0.164	1	0	0	4
RAB6B	0.164	1	0	0	4
SLC1A2	0.164	1	0	0	4
ARHGAP5	0.163	1	0	0	3
CADPS2	0.163	1	0	0	3
CEP135	0.163	1	0	0	3
DENND1B	0.163	1	0	0	3
EAF1	0.163	1	0	0	3
EFHC1	0.163	1	0	0	3
GCOM1	0.163	1	0	0	3
GPR26	0.163	1	0	0	3
GRINL1A	0.163	1	0	0	3
HS2ST1	0.163	1	0	0	3
NOVA1	0.163	1	0	0	3
PTP4A1	0.163	1	0	0	3
RAB31	0.163	1	0	0	3
RFK	0.163	1	0	0	3
SESTD1	0.163	1	0	0	3
SLC4A7	0.163	1	0	0	3
TEAD1	0.163	1	0	0	3
WDR72	0.163	1	0	0	3
ZNF490	0.163	1	0	0	3
ANKRD33B	0.162	1	0	0	2
AQP2	0.162	1	0	0	2
ARID1B	0.162	1	0	0	2
C1orf25	0.162	1	0	0	2
CEP350	0.162	1	0	0	2
CSNK1G3	0.162	1	0	0	2
EFR3B	0.162	1	0	0	2
EHHADH	0.162	1	0	0	2
EXTL3	0.162	1	0	0	2
FAM82B	0.162	1	0	0	2
GXYLT1	0.162	1	0	0	2
HAUS6	0.162	1	0	0	2
LRAT	0.162	1	0	0	2
MAP9	0.162	1	0	0	2
METTL8	0.162	1	0	0	2
MTDH	0.162	1	0	0	2
PDPK1	0.162	1	0	0	2
PLEKHB2	0.162	1	0	0	2
PRKAA2	0.162	1	0	0	2
PRPF40A	0.162	1	0	0	2
PXMP4	0.162	1	0	0	2
REV3L	0.162	1	0	0	2
SEMA3C	0.162	1	0	0	2
SMG1	0.162	1	0	0	2
SRGAP1	0.162	1	0	0	2
SRSF2	0.162	1	0	0	2
SYT4	0.162	1	0	0	2
TAF1	0.162	1	0	0	2
WDR77	0.162	1	0	0	2
WT1	0.162	1	0	0	2
ZNF793	0.162	1	0	0	2
ADNP	0.161	1	0	0	1
AMHR2	0.161	1	0	0	1
AMIGO2	0.161	1	0	0	1
ANKS4B	0.161	1	0	0	1
ARHGEF11	0.161	1	0	0	1
ARHGEF37	0.161	1	0	0	1
ARIH1	0.161	1	0	0	1
ARMC8	0.161	1	0	0	1
ATG4B	0.161	1	0	0	1
ATXN10	0.161	1	0	0	1
C11orf87	0.161	1	0	0	1
C12orf51	0.161	1	0	0	1
C17orf80	0.161	1	0	0	1
C18orf19	0.161	1	0	0	1
C1orf150	0.161	1	0	0	1
C5orf51	0.161	1	0	0	1
CALB1	0.161	1	0	0	1
CASK	0.161	1	0	0	1
CBLL1	0.161	1	0	0	1
CBX1	0.161	1	0	0	1
CDCA5	0.161	1	0	0	1
CLASP2	0.161	1	0	0	1
COL22A1	0.161	1	0	0	1
COLEC12	0.161	1	0	0	1
COPS7B	0.161	1	0	0	1
CREM	0.161	1	0	0	1
CRKL	0.161	1	0	0	1
DPYSL2	0.161	1	0	0	1
DSC2	0.161	1	0	0	1
EDEM1	0.161	1	0	0	1
EIF3J	0.161	1	0	0	1
EMP2	0.161	1	0	0	1
ERLIN2	0.161	1	0	0	1
EYS	0.161	1	0	0	1
FAM43A	0.161	1	0	0	1
FAM53C	0.161	1	0	0	1
FAT4	0.161	1	0	0	1
FBXO11	0.161	1	0	0	1
FBXO22	0.161	1	0	0	1
FOXF1	0.161	1	0	0	1
FSTL1	0.161	1	0	0	1
GEMC1	0.161	1	0	0	1
GLDN	0.161	1	0	0	1
GNAI3	0.161	1	0	0	1
GOLGA2	0.161	1	0	0	1
GRB2	0.161	1	0	0	1
GRHL3	0.161	1	0	0	1
GRPEL2	0.161	1	0	0	1
HBS1L	0.161	1	0	0	1
HIATL1	0.161	1	0	0	1
HN1L	0.161	1	0	0	1
HOPX	0.161	1	0	0	1
HPGDS	0.161	1	0	0	1
KCNS1	0.161	1	0	0	1
KIAA1383	0.161	1	0	0	1
KIF5B	0.161	1	0	0	1
LARP1B	0.161	1	0	0	1
LAT	0.161	1	0	0	1
LRRTM4	0.161	1	0	0	1
LTBP1	0.161	1	0	0	1
LUZP2	0.161	1	0	0	1
MAP2	0.161	1	0	0	1
MAPK9	0.161	1	0	0	1
MCOLN3	0.161	1	0	0	1
MKX	0.161	1	0	0	1
MLLT6	0.161	1	0	0	1
MSX2	0.161	1	0	0	1
MTMR12	0.161	1	0	0	1
MYRIP	0.161	1	0	0	1
NARG2	0.161	1	0	0	1
ODZ1	0.161	1	0	0	1
PDHA1	0.161	1	0	0	1
PEX11B	0.161	1	0	0	1
PHF13	0.161	1	0	0	1
PITPNA	0.161	1	0	0	1
PLAA	0.161	1	0	0	1
PRKD3	0.161	1	0	0	1
PTPRD	0.161	1	0	0	1
PTPRO	0.161	1	0	0	1
RAB23	0.161	1	0	0	1
RRAGD	0.161	1	0	0	1
SERTAD2	0.161	1	0	0	1
SH3RF1	0.161	1	0	0	1
SLC35A1	0.161	1	0	0	1
SLFN13	0.161	1	0	0	1
SOX5	0.161	1	0	0	1
SPRED2	0.161	1	0	0	1
SRXN1	0.161	1	0	0	1
ST18	0.161	1	0	0	1
STX3	0.161	1	0	0	1
SUMF2	0.161	1	0	0	1
SYT13	0.161	1	0	0	1
TAF8	0.161	1	0	0	1
TAL1	0.161	1	0	0	1
TBC1D12	0.161	1	0	0	1
TMEM19	0.161	1	0	0	1
TMEM67	0.161	1	0	0	1
TNFAIP2	0.161	1	0	0	1
TRIM34	0.161	1	0	0	1
TRIM6-TRIM34	0.161	1	0	0	1
TSN	0.161	1	0	0	1
UBA2	0.161	1	0	0	1
UBASH3B	0.161	1	0	0	1
UBE2D2	0.161	1	0	0	1
USP45	0.161	1	0	0	1
WASF3	0.161	1	0	0	1
YY2	0.161	1	0	0	1
ZBTB7B	0.161	1	0	0	1
ZFP36L1	0.161	1	0	0	1
ZNF451	0.161	1	0	0	1
ZNF470	0.161	1	0	0	1
ZNF510	0.161	1	0	0	1
ZNF711	0.161	1	0	0	1
ABCA9	0.16	1	0	0	0
ABCB5	0.16	1	0	0	0
ABCB8	0.16	1	0	0	0
ABR	0.16	1	0	0	0
ACSL1	0.16	1	0	0	0
ACSS2	0.16	1	0	0	0
ANKRD45	0.16	1	0	0	0
ANXA13	0.16	1	0	0	0
AP1B1	0.16	1	0	0	0
APAF1	0.16	1	0	0	0
APC	0.16	1	0	0	0
APH1B	0.16	1	0	0	0
APLN	0.16	1	0	0	0
APOLD1	0.16	1	0	0	0
ARL15	0.16	1	0	0	0
ASB15	0.16	1	0	0	0
ATG4D	0.16	1	0	0	0
ATP6AP2	0.16	1	0	0	0
BACE1	0.16	1	0	0	0
BRCC3	0.16	1	0	0	0
BRD4	0.16	1	0	0	0
BTBD11	0.16	1	0	0	0
C10orf119	0.16	1	0	0	0
C12orf4	0.16	1	0	0	0
C12orf76	0.16	1	0	0	0
C13orf30	0.16	1	0	0	0
C15orf42	0.16	1	0	0	0
C16orf75	0.16	1	0	0	0
C17orf48	0.16	1	0	0	0
C1orf135	0.16	1	0	0	0
C1QTNF2	0.16	1	0	0	0
C1QTNF9	0.16	1	0	0	0
C2orf65	0.16	1	0	0	0
C5orf30	0.16	1	0	0	0
C5orf62	0.16	1	0	0	0
C8orf46	0.16	1	0	0	0
CABP7	0.16	1	0	0	0
CADM1	0.16	1	0	0	0
CARD10	0.16	1	0	0	0
CARD9	0.16	1	0	0	0
CCR1	0.16	1	0	0	0
CCT5	0.16	1	0	0	0
CD109	0.16	1	0	0	0
CD80	0.16	1	0	0	0
CDX2	0.16	1	0	0	0
CELSR3	0.16	1	0	0	0
CEP68	0.16	1	0	0	0
CEP70	0.16	1	0	0	0
CEP72	0.16	1	0	0	0
CHAF1A	0.16	1	0	0	0
CHST10	0.16	1	0	0	0
CIAO1	0.16	1	0	0	0
CNGB3	0.16	1	0	0	0
COL4A2	0.16	1	0	0	0
CPT1B	0.16	1	0	0	0
CRB1	0.16	1	0	0	0
CSDE1	0.16	1	0	0	0
CSNK1D	0.16	1	0	0	0
CSNK1E	0.16	1	0	0	0
CTXN2	0.16	1	0	0	0
CYB561D1	0.16	1	0	0	0
DCAF4L2	0.16	1	0	0	0
DCUN1D1	0.16	1	0	0	0
DDX23	0.16	1	0	0	0
DEF8	0.16	1	0	0	0
DEFB118	0.16	1	0	0	0
DLG5	0.16	1	0	0	0
DLST	0.16	1	0	0	0
DNAJC8	0.16	1	0	0	0
DPPA3	0.16	1	0	0	0
DTX3L	0.16	1	0	0	0
DUSP18	0.16	1	0	0	0
DVL1	0.16	1	0	0	0
E2F5	0.16	1	0	0	0
EED	0.16	1	0	0	0
EIF4EBP2	0.16	1	0	0	0
ENOX2	0.16	1	0	0	0
EPM2A	0.16	1	0	0	0
ESCO2	0.16	1	0	0	0
FAF2	0.16	1	0	0	0
FAM104A	0.16	1	0	0	0
FAM107B	0.16	1	0	0	0
FAM108B1	0.16	1	0	0	0
FAM117B	0.16	1	0	0	0
FAM120AOS	0.16	1	0	0	0
FAM155A	0.16	1	0	0	0
FAM162B	0.16	1	0	0	0
FAM188A	0.16	1	0	0	0
FAM20B	0.16	1	0	0	0
FAM53B	0.16	1	0	0	0
FBXO21	0.16	1	0	0	0
FCGR1A	0.16	1	0	0	0
FKBP3	0.16	1	0	0	0
FKBP4	0.16	1	0	0	0
FOXA3	0.16	1	0	0	0
FRMPD2	0.16	1	0	0	0
FSTL4	0.16	1	0	0	0
FUT10	0.16	1	0	0	0
FZD1	0.16	1	0	0	0
FZD4	0.16	1	0	0	0
GBP1	0.16	1	0	0	0
GBP3	0.16	1	0	0	0
GIMAP6	0.16	1	0	0	0
GINS4	0.16	1	0	0	0
GLIS3	0.16	1	0	0	0
GNL3	0.16	1	0	0	0
GPLD1	0.16	1	0	0	0
GPR155	0.16	1	0	0	0
GPR64	0.16	1	0	0	0
GPR98	0.16	1	0	0	0
GSTCD	0.16	1	0	0	0
GTF2I	0.16	1	0	0	0
HDHD2	0.16	1	0	0	0
HMOX2	0.16	1	0	0	0
HTR2C	0.16	1	0	0	0
IGSF1	0.16	1	0	0	0
IL3RA	0.16	1	0	0	0
INHBC	0.16	1	0	0	0
INPP5A	0.16	1	0	0	0
INTS10	0.16	1	0	0	0
ISX	0.16	1	0	0	0
ITGA7	0.16	1	0	0	0
KCNE1	0.16	1	0	0	0
KCNJ16	0.16	1	0	0	0
KCNMB4	0.16	1	0	0	0
KIAA1267	0.16	1	0	0	0
KLF5	0.16	1	0	0	0
KPNA6	0.16	1	0	0	0
KRT77	0.16	1	0	0	0
L3MBTL2	0.16	1	0	0	0
LIMK1	0.16	1	0	0	0
LMNB2	0.16	1	0	0	0
LOC147670	0.16	1	0	0	0
LOC150786	0.16	1	0	0	0
LOXL2	0.16	1	0	0	0
LRCH2	0.16	1	0	0	0
LRRC15	0.16	1	0	0	0
LRRC59	0.16	1	0	0	0
LYPD1	0.16	1	0	0	0
MAP3K1	0.16	1	0	0	0
MAST2	0.16	1	0	0	0
MCTP2	0.16	1	0	0	0
MID1	0.16	1	0	0	0
MIF4GD	0.16	1	0	0	0
MMRN1	0.16	1	0	0	0
MORC4	0.16	1	0	0	0
MPDU1	0.16	1	0	0	0
MRAS	0.16	1	0	0	0
MRPS6	0.16	1	0	0	0
MSRB3	0.16	1	0	0	0
MST4	0.16	1	0	0	0
MUTED	0.16	1	0	0	0
MX2	0.16	1	0	0	0
MYH7	0.16	1	0	0	0
MYPN	0.16	1	0	0	0
NAA38	0.16	1	0	0	0
NAP1L1	0.16	1	0	0	0
NARS2	0.16	1	0	0	0
NEK7	0.16	1	0	0	0
NFATC4	0.16	1	0	0	0
NFE2L2	0.16	1	0	0	0
NGFR	0.16	1	0	0	0
NKD2	0.16	1	0	0	0
NKPD1	0.16	1	0	0	0
NPAT	0.16	1	0	0	0
NPVF	0.16	1	0	0	0
NT5C1B	0.16	1	0	0	0
OR12D3	0.16	1	0	0	0
PAPSS1	0.16	1	0	0	0
PARP15	0.16	1	0	0	0
PATE2	0.16	1	0	0	0
PBK	0.16	1	0	0	0
PBX3	0.16	1	0	0	0
PCBP1	0.16	1	0	0	0
PIKFYVE	0.16	1	0	0	0
PKIA	0.16	1	0	0	0
PMP22	0.16	1	0	0	0
PNMA1	0.16	1	0	0	0
PPAP2B	0.16	1	0	0	0
PRMT10	0.16	1	0	0	0
PROK2	0.16	1	0	0	0
PRPF39	0.16	1	0	0	0
PRPS2	0.16	1	0	0	0
PTPRZ1	0.16	1	0	0	0
QRSL1	0.16	1	0	0	0
R3HDM1	0.16	1	0	0	0
RAB6A	0.16	1	0	0	0
RAB6C	0.16	1	0	0	0
RAB8A	0.16	1	0	0	0
RAP1GAP2	0.16	1	0	0	0
RARB	0.16	1	0	0	0
RBCK1	0.16	1	0	0	0
RBPMS2	0.16	1	0	0	0
RFT1	0.16	1	0	0	0
RHOA	0.16	1	0	0	0
RIN2	0.16	1	0	0	0
RNF145	0.16	1	0	0	0
RNF24	0.16	1	0	0	0
RNF32	0.16	1	0	0	0
RNGTT	0.16	1	0	0	0
RPL3L	0.16	1	0	0	0
SAFB	0.16	1	0	0	0
SCARA5	0.16	1	0	0	0
SCN1A	0.16	1	0	0	0
SEC14L5	0.16	1	0	0	0
SEC61A1	0.16	1	0	0	0
SERF2	0.16	1	0	0	0
SETD6	0.16	1	0	0	0
SEZ6L2	0.16	1	0	0	0
SFTPB	0.16	1	0	0	0
SLC10A7	0.16	1	0	0	0
SLC16A9	0.16	1	0	0	0
SLC18A1	0.16	1	0	0	0
SLC20A1	0.16	1	0	0	0
SLC23A1	0.16	1	0	0	0
SLC24A1	0.16	1	0	0	0
SLC30A6	0.16	1	0	0	0
SLC35E1	0.16	1	0	0	0
SLC35F1	0.16	1	0	0	0
SLC39A3	0.16	1	0	0	0
SLC6A9	0.16	1	0	0	0
SLCO1B1	0.16	1	0	0	0
SLCO2B1	0.16	1	0	0	0
SMC2	0.16	1	0	0	0
SNX1	0.16	1	0	0	0
SNX10	0.16	1	0	0	0
SPG21	0.16	1	0	0	0
SRPX2	0.16	1	0	0	0
STK38	0.16	1	0	0	0
STUB1	0.16	1	0	0	0
SYNPO2L	0.16	1	0	0	0
TARSL2	0.16	1	0	0	0
TAT	0.16	1	0	0	0
TBC1D1	0.16	1	0	0	0
TBPL2	0.16	1	0	0	0
TBX3	0.16	1	0	0	0
TCP11L2	0.16	1	0	0	0
THAP6	0.16	1	0	0	0
TMEM123	0.16	1	0	0	0
TMEM50B	0.16	1	0	0	0
TMEM51	0.16	1	0	0	0
TMPRSS11D	0.16	1	0	0	0
TMPRSS4	0.16	1	0	0	0
TMTC4	0.16	1	0	0	0
TOMM22	0.16	1	0	0	0
TPD52L1	0.16	1	0	0	0
TRIP10	0.16	1	0	0	0
TSC22D2	0.16	1	0	0	0
TXNDC17	0.16	1	0	0	0
UBAP2	0.16	1	0	0	0
UBE2K	0.16	1	0	0	0
UBFD1	0.16	1	0	0	0
UBXN7	0.16	1	0	0	0
UCP3	0.16	1	0	0	0
UMPS	0.16	1	0	0	0
UNC13B	0.16	1	0	0	0
USP2	0.16	1	0	0	0
USP49	0.16	1	0	0	0
VGLL1	0.16	1	0	0	0
VIPR2	0.16	1	0	0	0
WDR35	0.16	1	0	0	0
WDR43	0.16	1	0	0	0
WDR5	0.16	1	0	0	0
WNT5A	0.16	1	0	0	0
XG	0.16	1	0	0	0
ZBTB8B	0.16	1	0	0	0
ZCCHC3	0.16	1	0	0	0
ZDHHC15	0.16	1	0	0	0
ZEB1	0.16	1	0	0	0
ZFC3H1	0.16	1	0	0	0
ZKSCAN1	0.16	1	0	0	0
ZMIZ2	0.16	1	0	0	0
ZMYM1	0.16	1	0	0	0
ZMYND11	0.16	1	0	0	0
ZNF251	0.16	1	0	0	0
ZNF321	0.16	1	0	0	0
ZNF555	0.16	1	0	0	0
ZNF557	0.16	1	0	0	0
ZNF8	0.16	1	0	0	0
ZNF823	0.16	1	0	0	0
LONRF2	0.146	0	2	0	6
GRIN2A	0.145	0	2	0	5
AAK1	0.144	0	2	0	4
UBE4A	0.144	0	2	0	4
C12orf5	0.143	0	2	0	3
FAM122B	0.143	0	2	0	3
OLA1	0.143	0	2	0	3
RRM2	0.143	0	2	0	3
TTC9	0.143	0	2	0	3
AFF2	0.142	0	2	0	2
ATP7A	0.142	0	2	0	2
DCAF7	0.142	0	2	0	2
GNA12	0.142	0	2	0	2
KDELR2	0.142	0	2	0	2
LIN54	0.142	0	2	0	2
LUC7L3	0.142	0	2	0	2
PALLD	0.142	0	2	0	2
PAPD5	0.142	0	1	1	7
PHF6	0.142	0	2	0	2
PPP1R15B	0.142	0	2	0	2
UBE2Z	0.142	0	2	0	2
BRWD1	0.141	0	2	0	1
BTBD3	0.141	0	2	0	1
C10orf26	0.141	0	2	0	1
C1orf116	0.141	0	2	0	1
CACNB2	0.141	0	2	0	1
CC2D1B	0.141	0	2	0	1
ELOVL7	0.141	0	2	0	1
FAM102B	0.141	0	2	0	1
GNA13	0.141	0	2	0	1
GPX3	0.141	0	2	0	1
IKBKAP	0.141	0	2	0	1
JMJD6	0.141	0	2	0	1
KBTBD11	0.141	0	2	0	1
LFNG	0.141	0	2	0	1
LMBRD2	0.141	0	2	0	1
LRRC19	0.141	0	2	0	1
MAP4K4	0.141	0	2	0	1
NDST1	0.141	0	2	0	1
NEDD1	0.141	0	2	0	1
SLC7A11	0.141	0	1	1	6
TP53INP1	0.141	0	1	1	6
TRIM4	0.141	0	2	0	1
TSPAN12	0.141	0	2	0	1
TUB	0.141	0	2	0	1
WDFY1	0.141	0	2	0	1
ZNF343	0.141	0	2	0	1
ZNF829	0.141	0	2	0	1
ADH5	0.14	0	2	0	0
BCAT1	0.14	0	2	0	0
C2orf44	0.14	0	2	0	0
CAV1	0.14	0	2	0	0
CDK20	0.14	0	2	0	0
COX18	0.14	0	2	0	0
CX3CR1	0.14	0	2	0	0
CYP7A1	0.14	0	2	0	0
DCAF11	0.14	0	2	0	0
FAM84B	0.14	0	2	0	0
FBXO40	0.14	0	2	0	0
FGF14	0.14	0	2	0	0
FNIP1	0.14	0	2	0	0
GFRA1	0.14	0	2	0	0
GJA1	0.14	0	2	0	0
GRIA4	0.14	0	2	0	0
HEPACAM	0.14	0	2	0	0
HOXA9	0.14	0	2	0	0
IGDCC4	0.14	0	2	0	0
ITPRIPL2	0.14	0	2	0	0
KCND2	0.14	0	2	0	0
KIAA0182	0.14	0	2	0	0
KIAA0247	0.14	0	2	0	0
LDLR	0.14	0	2	0	0
LDOC1L	0.14	0	2	0	0
MAP7D2	0.14	0	2	0	0
MMP16	0.14	0	2	0	0
MTMR3	0.14	0	2	0	0
NOTCH3	0.14	0	2	0	0
PFKFB4	0.14	0	2	0	0
PGAP1	0.14	0	1	1	5
PHF15	0.14	0	2	0	0
PNMA3	0.14	0	2	0	0
POP1	0.14	0	2	0	0
PTAFR	0.14	0	2	0	0
RAPGEF5	0.14	0	2	0	0
ROCK2	0.14	0	2	0	0
SDK2	0.14	0	2	0	0
SEMA3G	0.14	0	2	0	0
TADA1	0.14	0	2	0	0
TIA1	0.14	0	2	0	0
TLR2	0.14	0	2	0	0
TMEM48	0.14	0	2	0	0
TRIM58	0.14	0	2	0	0
UBL4A	0.14	0	2	0	0
VASH1	0.14	0	2	0	0
WDR7	0.14	0	2	0	0
ZCCHC18	0.14	0	2	0	0
ZNF250	0.14	0	2	0	0
ZNF569	0.14	0	2	0	0
ABL2	0.139	0	1	1	4
CTTNBP2NL	0.139	0	1	1	4
KLF6	0.139	0	1	1	4
LIFR	0.139	0	1	1	4
PITPNB	0.139	0	1	1	4
PSME3	0.139	0	1	1	4
SMAD2	0.139	0	1	1	4
STAU2	0.139	0	1	1	4
ZYG11B	0.139	0	1	1	4
AFF3	0.138	0	1	1	3
APOL6	0.138	0	1	1	3
ATP2A2	0.138	0	1	1	3
C16orf52	0.138	0	1	1	3
HNRNPA3	0.138	0	1	1	3
KATNAL1	0.138	0	1	1	3
KIT	0.138	0	1	1	3
LIN28B	0.138	0	1	1	3
LYRM7	0.138	0	1	1	3
NUP50	0.138	0	1	1	3
RDX	0.138	0	1	1	3
RGS4	0.138	0	1	1	3
RIC3	0.138	0	1	1	3
RORA	0.138	0	0	2	8
SRGAP3	0.138	0	1	1	3
ST8SIA3	0.138	0	1	1	3
TBCEL	0.138	0	1	1	3
ZNF805	0.138	0	1	1	3
AKAP5	0.137	0	1	1	2
ANKRD22	0.137	0	1	1	2
BAG5	0.137	0	1	1	2
CREBZF	0.137	0	1	1	2
DENND4C	0.137	0	1	1	2
DLG2	0.137	0	1	1	2
ERO1LB	0.137	0	1	1	2
FAM126A	0.137	0	1	1	2
FLRT2	0.137	0	1	1	2
GTF2H5	0.137	0	1	1	2
IGF1	0.137	0	1	1	2
INO80D	0.137	0	0	2	7
KIAA0040	0.137	0	1	1	2
LARP4	0.137	0	1	1	2
MAF	0.137	0	1	1	2
MYO5A	0.137	0	1	1	2
OBFC1	0.137	0	1	1	2
PCDH17	0.137	0	1	1	2
PDS5A	0.137	0	1	1	2
PKD2	0.137	0	1	1	2
PVRL1	0.137	0	1	1	2
RAB18	0.137	0	1	1	2
SLITRK4	0.137	0	0	2	7
SPICE1	0.137	0	1	1	2
STAM2	0.137	0	1	1	2
STARD8	0.137	0	1	1	2
STK17A	0.137	0	1	1	2
SYNRG	0.137	0	1	1	2
TM9SF3	0.137	0	1	1	2
TNRC6C	0.137	0	1	1	2
TNS1	0.137	0	1	1	2
ULK2	0.137	0	1	1	2
XRN1	0.137	0	1	1	2
ZBTB5	0.137	0	1	1	2
ZMYM2	0.137	0	1	1	2
ABLIM1	0.136	0	1	1	1
ARL4A	0.136	0	1	1	1
BTBD7	0.136	0	1	1	1
C10orf118	0.136	0	1	1	1
C3orf63	0.136	0	1	1	1
C6orf204	0.136	0	1	1	1
C8orf83	0.136	0	1	1	1
CASC4	0.136	0	1	1	1
CCND1	0.136	0	1	1	1
CD47	0.136	0	1	1	1
CDC73	0.136	0	1	1	1
CDV3	0.136	0	1	1	1
CYLD	0.136	0	1	1	1
CYP19A1	0.136	0	1	1	1
DGAT1	0.136	0	1	1	1
DMC1	0.136	0	1	1	1
EDA	0.136	0	1	1	1
ERP44	0.136	0	1	1	1
FAM135B	0.136	0	1	1	1
FAM173B	0.136	0	1	1	1
FBXL20	0.136	0	1	1	1
FECH	0.136	0	1	1	1
FOXJ3	0.136	0	1	1	1
FZD10	0.136	0	1	1	1
GAD2	0.136	0	1	1	1
GDA	0.136	0	1	1	1
HMGA2	0.136	0	1	1	1
IFI44L	0.136	0	1	1	1
IKZF4	0.136	0	1	1	1
KBTBD2	0.136	0	1	1	1
KIAA1644	0.136	0	1	1	1
KLHL28	0.136	0	1	1	1
L2HGDH	0.136	0	1	1	1
LRRC58	0.136	0	1	1	1
MMAA	0.136	0	1	1	1
NF1	0.136	0	1	1	1
NFASC	0.136	0	1	1	1
NFIB	0.136	0	1	1	1
PAFAH1B2	0.136	0	1	1	1
PAM	0.136	0	1	1	1
PCGF3	0.136	0	1	1	1
PCMTD2	0.136	0	1	1	1
POLK	0.136	0	1	1	1
PPP2R2C	0.136	0	1	1	1
PTER	0.136	0	1	1	1
PTPN3	0.136	0	1	1	1
RCOR3	0.136	0	1	1	1
RGL1	0.136	0	1	1	1
SETD7	0.136	0	1	1	1
SLC22A23	0.136	0	1	1	1
SLC25A36	0.136	0	1	1	1
SLMO2	0.136	0	1	1	1
STX17	0.136	0	1	1	1
SV2B	0.136	0	1	1	1
SYT6	0.136	0	1	1	1
TBL1XR1	0.136	0	1	1	1
TMCO1	0.136	0	1	1	1
TMEM87B	0.136	0	1	1	1
TOMM20	0.136	0	1	1	1
TRIB1	0.136	0	1	1	1
USP22	0.136	0	1	1	1
XPO4	0.136	0	1	1	1
ZBTB39	0.136	0	1	1	1
ZFHX3	0.136	0	1	1	1
ZNF674	0.136	0	1	1	1
ZNF681	0.136	0	1	1	1
ACP1	0.135	0	1	1	0
ADCY9	0.135	0	1	1	0
AK3	0.135	0	1	1	0
ATOH7	0.135	0	1	1	0
ATP2B4	0.135	0	1	1	0
ATPBD4	0.135	0	1	1	0
ATRNL1	0.135	0	1	1	0
C10orf105	0.135	0	1	1	0
C18orf22	0.135	0	1	1	0
C1orf103	0.135	0	1	1	0
C3orf15	0.135	0	1	1	0
CACHD1	0.135	0	1	1	0
CAPRIN1	0.135	0	1	1	0
CAPZA1	0.135	0	1	1	0
CCDC47	0.135	0	1	1	0
CNTNAP2	0.135	0	1	1	0
COL6A3	0.135	0	1	1	0
CPD	0.135	0	1	1	0
CPM	0.135	0	1	1	0
CTCF	0.135	0	1	1	0
CYB561	0.135	0	1	1	0
DDA1	0.135	0	1	1	0
DENND4A	0.135	0	1	1	0
DTL	0.135	0	1	1	0
EIF5AL1	0.135	0	1	1	0
ELAVL1	0.135	0	1	1	0
EXD1	0.135	0	1	1	0
EXOC5	0.135	0	1	1	0
F5	0.135	0	1	1	0
FAM200B	0.135	0	1	1	0
FAM60A	0.135	0	1	1	0
FBXL7	0.135	0	1	1	0
FBXO30	0.135	0	1	1	0
FLVCR1	0.135	0	1	1	0
FRY	0.135	0	1	1	0
GJA3	0.135	0	1	1	0
GOLGA6L10	0.135	0	1	1	0
GOLGA8A	0.135	0	1	1	0
GOLGA8B	0.135	0	1	1	0
GPBP1	0.135	0	1	1	0
GRM6	0.135	0	1	1	0
HIVEP1	0.135	0	1	1	0
HNRPLL	0.135	0	1	1	0
IKZF1	0.135	0	1	1	0
JAKMIP2	0.135	0	1	1	0
JDP2	0.135	0	1	1	0
KIF3A	0.135	0	1	1	0
KIF3B	0.135	0	1	1	0
L3MBTL1	0.135	0	1	1	0
LATS2	0.135	0	1	1	0
LIPA	0.135	0	1	1	0
MACC1	0.135	0	0	2	5
MAP1LC3C	0.135	0	1	1	0
MAPK14	0.135	0	1	1	0
MYST3	0.135	0	1	1	0
NAPB	0.135	0	1	1	0
NAPEPLD	0.135	0	0	2	5
NFIL3	0.135	0	1	1	0
NUFIP2	0.135	0	0	2	5
PAN2	0.135	0	1	1	0
PAX7	0.135	0	1	1	0
PBOV1	0.135	0	1	1	0
PCBP2	0.135	0	1	1	0
PCDH18	0.135	0	1	1	0
PFAS	0.135	0	1	1	0
PFKFB3	0.135	0	1	1	0
PHF12	0.135	0	1	1	0
PIK3C2B	0.135	0	1	1	0
PLCB1	0.135	0	1	1	0
PLEKHA7	0.135	0	1	1	0
PLS1	0.135	0	1	1	0
POFUT2	0.135	0	1	1	0
PPIL4	0.135	0	1	1	0
PPIL6	0.135	0	1	1	0
PTPRB	0.135	0	1	1	0
RAB1A	0.135	0	1	1	0
RABL3	0.135	0	1	1	0
RB1	0.135	0	1	1	0
RBM25	0.135	0	1	1	0
RLF	0.135	0	1	1	0
RRM2B	0.135	0	1	1	0
RUFY3	0.135	0	1	1	0
SDC1	0.135	0	1	1	0
SLC20A2	0.135	0	1	1	0
SLFNL1	0.135	0	1	1	0
SNRPB2	0.135	0	1	1	0
SREK1	0.135	0	1	1	0
STAT5A	0.135	0	1	1	0
TBX2	0.135	0	1	1	0
TES	0.135	0	1	1	0
TGOLN2	0.135	0	1	1	0
TM6SF1	0.135	0	1	1	0
TMED7-TICAM2	0.135	0	1	1	0
TMEM45B	0.135	0	1	1	0
TMEM50A	0.135	0	1	1	0
TMTC3	0.135	0	1	1	0
TRHDE	0.135	0	1	1	0
TRIM36	0.135	0	1	1	0
TRPM7	0.135	0	1	1	0
TSHZ1	0.135	0	1	1	0
UBE3A	0.135	0	1	1	0
VSX2	0.135	0	1	1	0
ZBED4	0.135	0	1	1	0
2017-03-01	0.134	0	0	2	4
BNC2	0.134	0	0	2	4
CPLX2	0.134	0	0	2	4
KLHL3	0.134	0	0	2	4
PLCXD3	0.134	0	0	2	4
PSD3	0.134	0	0	2	4
PTAR1	0.134	0	0	2	4
BMS1	0.133	0	0	2	3
CHMP2B	0.133	0	0	2	3
DPPA4	0.133	0	0	2	3
EPHA5	0.133	0	0	2	3
EVI5	0.133	0	0	2	3
FXC1	0.133	0	0	2	3
KAL1	0.133	0	0	2	3
KIAA1632	0.133	0	0	2	3
NHLRC2	0.133	0	0	2	3
PCDH11X	0.133	0	0	2	3
RBM12	0.133	0	0	2	3
REST	0.133	0	0	2	3
ASB1	0.132	0	0	2	2
ATP8A1	0.132	0	0	2	2
CTDSPL2	0.132	0	0	2	2
DDX6	0.132	0	0	2	2
DIAPH2	0.132	0	0	2	2
DSC3	0.132	0	0	2	2
ESYT2	0.132	0	0	2	2
FAM110C	0.132	0	0	2	2
GIPC2	0.132	0	0	2	2
KCMF1	0.132	0	0	2	2
KIAA2022	0.132	0	0	2	2
KLHL24	0.132	0	0	2	2
MTR	0.132	0	0	2	2
NFAT5	0.132	0	0	2	2
NOL9	0.132	0	0	2	2
PNPT1	0.132	0	0	2	2
PRTG	0.132	0	0	2	2
SERBP1	0.132	0	0	2	2
SRSF1	0.132	0	0	2	2
TMCC3	0.132	0	0	2	2
TMED10	0.132	0	0	2	2
TMEM33	0.132	0	0	2	2
TNFRSF19	0.132	0	0	2	2
TRIM33	0.132	0	0	2	2
WSCD2	0.132	0	0	2	2
ZNF519	0.132	0	0	2	2
ABI1	0.131	0	0	2	1
APPBP2	0.131	0	0	2	1
ARAP2	0.131	0	0	2	1
BCL6	0.131	0	0	2	1
C19orf12	0.131	0	0	2	1
C9orf5	0.131	0	0	2	1
C9orf72	0.131	0	0	2	1
CACNA1I	0.131	0	0	2	1
CBR4	0.131	0	0	2	1
CCDC88C	0.131	0	0	2	1
EIF1AX	0.131	0	0	2	1
EYA4	0.131	0	0	2	1
FBXW2	0.131	0	0	2	1
GAB1	0.131	0	0	2	1
GABRB2	0.131	0	0	2	1
GALNT4	0.131	0	0	2	1
GIGYF2	0.131	0	0	2	1
GUCY1B3	0.131	0	0	2	1
KIAA1432	0.131	0	0	2	1
KLF11	0.131	0	0	2	1
KLHL9	0.131	0	0	2	1
KRAS	0.131	0	0	2	1
LGI1	0.131	0	0	2	1
LRP2BP	0.131	0	0	2	1
MARS2	0.131	0	0	2	1
MCPH1	0.131	0	0	2	1
NEDD4L	0.131	0	0	2	1
NUS1	0.131	0	0	2	1
OSBPL11	0.131	0	0	2	1
PRKCQ	0.131	0	0	2	1
PSME4	0.131	0	0	2	1
RAB11FIP4	0.131	0	0	2	1
RAP1B	0.131	0	0	2	1
RASSF2	0.131	0	0	2	1
RNMT	0.131	0	0	2	1
RRN3	0.131	0	0	2	1
RUNDC3B	0.131	0	0	2	1
SHPRH	0.131	0	0	2	1
SORT1	0.131	0	0	2	1
TFCP2	0.131	0	0	2	1
TMEM215	0.131	0	0	2	1
UNKL	0.131	0	0	2	1
USP9X	0.131	0	0	2	1
ADAMTS18	0.13	0	0	2	0
AHCTF1	0.13	0	0	2	0
ANAPC4	0.13	0	0	2	0
ANKDD1A	0.13	0	0	2	0
ANKRD34C	0.13	0	0	2	0
ARFGEF2	0.13	0	0	2	0
ARHGEF6	0.13	0	0	2	0
ARX	0.13	0	0	2	0
AURKA	0.13	0	0	2	0
BCL2L11	0.13	0	0	2	0
C15orf53	0.13	0	0	2	0
CBLN2	0.13	0	0	2	0
CDK1	0.13	0	0	2	0
CLEC12B	0.13	0	0	2	0
CRYZ	0.13	0	0	2	0
DACT1	0.13	0	0	2	0
DLAT	0.13	0	0	2	0
ENAH	0.13	0	0	2	0
EPHA3	0.13	0	0	2	0
FLJ36031	0.13	0	0	2	0
FOXN4	0.13	0	0	2	0
GCFC1	0.13	0	0	2	0
GCLM	0.13	0	0	2	0
GJC1	0.13	0	0	2	0
GUF1	0.13	0	0	2	0
HS3ST1	0.13	0	0	2	0
INSC	0.13	0	0	2	0
LIN28A	0.13	0	0	2	0
MAML2	0.13	0	0	2	0
MAP3K14	0.13	0	0	2	0
NPNT	0.13	0	0	2	0
NRBF2	0.13	0	0	2	0
PLEKHA2	0.13	0	0	2	0
RET	0.13	0	0	2	0
RNF2	0.13	0	0	2	0
SCML2	0.13	0	0	2	0
SEC24A	0.13	0	0	2	0
SEPSECS	0.13	0	0	2	0
SH3BP5L	0.13	0	0	2	0
SLC2A13	0.13	0	0	2	0
SLC39A9	0.13	0	0	2	0
SPG20	0.13	0	0	2	0
SYBU	0.13	0	0	2	0
TLR6	0.13	0	0	2	0
TMEM108	0.13	0	0	2	0
TOX	0.13	0	0	2	0
TRIML2	0.13	0	0	2	0
USP28	0.13	0	0	2	0
USPL1	0.13	0	0	2	0
ZNF69	0.13	0	0	2	0
ZNF781	0.13	0	0	2	0
SH3TC2	0.082	0	1	0	12
PLAG1	0.077	0	1	0	7
USP36	0.077	0	1	0	7
LANCL3	0.076	0	1	0	6
SPRED1	0.076	0	1	0	6
CSRNP3	0.075	0	1	0	5
FAM160B1	0.075	0	1	0	5
IYD	0.075	0	1	0	5
NTRK2	0.075	0	1	0	5
SLC6A19	0.075	0	0	1	10
SYTL4	0.075	0	1	0	5
CADM2	0.074	0	1	0	4
CCDC93	0.074	0	1	0	4
COL4A3BP	0.074	0	1	0	4
FRMPD4	0.074	0	1	0	4
KBTBD8	0.074	0	1	0	4
LRRC27	0.074	0	1	0	4
MALT1	0.074	0	1	0	4
MEF2C	0.074	0	1	0	4
ONECUT2	0.074	0	1	0	4
PIK3R1	0.074	0	1	0	4
RICTOR	0.074	0	1	0	4
SCN4A	0.074	0	1	0	4
SELT	0.074	0	1	0	4
SPRY4	0.074	0	1	0	4
SSH2	0.074	0	1	0	4
SUB1	0.074	0	1	0	4
TMEM30A	0.074	0	1	0	4
USP37	0.074	0	1	0	4
ZNF248	0.074	0	1	0	4
AKAP2	0.073	0	1	0	3
ALS2CR4	0.073	0	1	0	3
ANKRD44	0.073	0	1	0	3
AP1G1	0.073	0	1	0	3
BACH1	0.073	0	1	0	3
C21orf91	0.073	0	1	0	3
C9orf25	0.073	0	1	0	3
DYNLL2	0.073	0	1	0	3
EIF5A2	0.073	0	1	0	3
FAM13B	0.073	0	1	0	3
GAGE1	0.073	0	1	0	3
IGF1R	0.073	0	1	0	3
IRF2BP2	0.073	0	1	0	3
KBTBD6	0.073	0	1	0	3
KIAA0319	0.073	0	1	0	3
NDFIP2	0.073	0	1	0	3
NOTCH2	0.073	0	1	0	3
NPTXR	0.073	0	1	0	3
PALM2-AKAP2	0.073	0	1	0	3
PDE11A	0.073	0	1	0	3
PUM1	0.073	0	1	0	3
PUM2	0.073	0	1	0	3
SLC26A2	0.073	0	1	0	3
TMEM170B	0.073	0	1	0	3
UBE2B	0.073	0	1	0	3
UQCRB	0.073	0	1	0	3
YAF2	0.073	0	1	0	3
ZNF566	0.073	0	1	0	3
ZNF652	0.073	0	1	0	3
ACVR2B	0.072	0	1	0	2
ADAMTS2	0.072	0	1	0	2
AGPS	0.072	0	1	0	2
AKAP13	0.072	0	1	0	2
APOOL	0.072	0	1	0	2
AQP3	0.072	0	1	0	2
ARFGAP3	0.072	0	1	0	2
ARHGAP26	0.072	0	1	0	2
ATP9A	0.072	0	1	0	2
BEND3	0.072	0	1	0	2
BRD1	0.072	0	1	0	2
BTBD9	0.072	0	1	0	2
C17orf39	0.072	0	1	0	2
C1orf107	0.072	0	1	0	2
C20orf177	0.072	0	1	0	2
C5orf24	0.072	0	1	0	2
C5orf41	0.072	0	1	0	2
CAST	0.072	0	1	0	2
CDC6	0.072	0	1	0	2
CDH1	0.072	0	1	0	2
CDK6	0.072	0	1	0	2
CHM	0.072	0	1	0	2
CHML	0.072	0	1	0	2
CLSTN1	0.072	0	1	0	2
CORO1C	0.072	0	1	0	2
DHX33	0.072	0	1	0	2
DPY19L4	0.072	0	1	0	2
DRP2	0.072	0	1	0	2
E2F6	0.072	0	1	0	2
EGLN1	0.072	0	1	0	2
FAM161A	0.072	0	1	0	2
FAM46C	0.072	0	1	0	2
FBXO41	0.072	0	1	0	2
FRMD6	0.072	0	1	0	2
FTSJD1	0.072	0	1	0	2
GABBR1	0.072	0	1	0	2
GABRG1	0.072	0	1	0	2
GGA2	0.072	0	1	0	2
GJD3	0.072	0	1	0	2
GLOD4	0.072	0	1	0	2
GNG12	0.072	0	1	0	2
GPM6B	0.072	0	1	0	2
GRAMD1C	0.072	0	1	0	2
GYG2	0.072	0	1	0	2
HAUS3	0.072	0	1	0	2
HSPA13	0.072	0	1	0	2
IL1RAP	0.072	0	1	0	2
IMPAD1	0.072	0	1	0	2
KCNA7	0.072	0	1	0	2
KHNYN	0.072	0	1	0	2
KLF12	0.072	0	1	0	2
KPNA4	0.072	0	1	0	2
LASP1	0.072	0	1	0	2
LMAN1	0.072	0	1	0	2
LPPR5	0.072	0	1	0	2
MAGI3	0.072	0	1	0	2
MXD1	0.072	0	1	0	2
MYO18B	0.072	0	1	0	2
MYOCD	0.072	0	1	0	2
NAA25	0.072	0	1	0	2
NCOA3	0.072	0	1	0	2
NEK6	0.072	0	1	0	2
NT5DC3	0.072	0	1	0	2
NXPH2	0.072	0	1	0	2
PABPC4L	0.072	0	1	0	2
PACSIN2	0.072	0	1	0	2
PAIP2B	0.072	0	1	0	2
PCDH20	0.072	0	1	0	2
PIP4K2A	0.072	0	1	0	2
PKIB	0.072	0	1	0	2
PLEKHM3	0.072	0	1	0	2
PMEPA1	0.072	0	1	0	2
POLH	0.072	0	1	0	2
POLR1B	0.072	0	1	0	2
PPP2R3A	0.072	0	1	0	2
PPTC7	0.072	0	1	0	2
PRDM7	0.072	0	1	0	2
RAG1	0.072	0	1	0	2
RAI1	0.072	0	1	0	2
RALGAPB	0.072	0	1	0	2
RAP2B	0.072	0	1	0	2
RBFOX1	0.072	0	1	0	2
RBMXL1	0.072	0	1	0	2
SBNO1	0.072	0	1	0	2
SCAI	0.072	0	1	0	2
SEH1L	0.072	0	1	0	2
SKIL	0.072	0	1	0	2
SLC44A1	0.072	0	1	0	2
SLC7A14	0.072	0	1	0	2
SMC1A	0.072	0	1	0	2
SNX16	0.072	0	1	0	2
SRSF8	0.072	0	1	0	2
SSBP2	0.072	0	1	0	2
STX11	0.072	0	1	0	2
STX7	0.072	0	1	0	2
SYT2	0.072	0	1	0	2
TADA2B	0.072	0	1	0	2
TFDP2	0.072	0	1	0	2
TMEM181	0.072	0	1	0	2
TMEM192	0.072	0	1	0	2
USP7	0.072	0	1	0	2
VAPA	0.072	0	1	0	2
VTA1	0.072	0	1	0	2
WLS	0.072	0	1	0	2
YTHDC1	0.072	0	1	0	2
ZCCHC2	0.072	0	1	0	2
ZFX	0.072	0	1	0	2
ZMIZ1	0.072	0	1	0	2
ZNF287	0.072	0	1	0	2
ZNF304	0.072	0	1	0	2
ZNF704	0.072	0	1	0	2
ACER3	0.071	0	1	0	1
ADK	0.071	0	1	0	1
ADRBK2	0.071	0	1	0	1
AHCYL1	0.071	0	1	0	1
AHR	0.071	0	1	0	1
AHRR	0.071	0	1	0	1
ALDH1A3	0.071	0	1	0	1
ALDH5A1	0.071	0	1	0	1
ANKRD27	0.071	0	1	0	1
ANKRD50	0.071	0	1	0	1
ARHGAP12	0.071	0	1	0	1
ARHGEF4	0.071	0	1	0	1
ARHGEF7	0.071	0	1	0	1
ARNT	0.071	0	1	0	1
ASAP1	0.071	0	1	0	1
ASTN1	0.071	0	1	0	1
ASXL1	0.071	0	1	0	1
ATP2A3	0.071	0	1	0	1
ATP2B3	0.071	0	1	0	1
ATP5G3	0.071	0	1	0	1
ATXN1L	0.071	0	1	0	1
B3GNT5	0.071	0	1	0	1
B4GALT6	0.071	0	1	0	1
BNC1	0.071	0	1	0	1
BOD1L	0.071	0	1	0	1
BRAP	0.071	0	1	0	1
BRD3	0.071	0	1	0	1
C11orf95	0.071	0	1	0	1
C12orf29	0.071	0	1	0	1
C12orf74	0.071	0	1	0	1
C15orf29	0.071	0	1	0	1
C17orf102	0.071	0	1	0	1
C1orf95	0.071	0	1	0	1
C5orf36	0.071	0	1	0	1
C5orf44	0.071	0	1	0	1
C5orf47	0.071	0	1	0	1
CABC1	0.071	0	1	0	1
CAMKK2	0.071	0	1	0	1
CAND1	0.071	0	1	0	1
CBFB	0.071	0	1	0	1
CCDC125	0.071	0	1	0	1
CCDC69	0.071	0	1	0	1
CCL3	0.071	0	1	0	1
CCL3L1	0.071	0	1	0	1
CCL3L3	0.071	0	1	0	1
CCND2	0.071	0	1	0	1
CD93	0.071	0	1	0	1
CDK19	0.071	0	1	0	1
CHMP4B	0.071	0	1	0	1
CIAPIN1	0.071	0	1	0	1
CLEC2D	0.071	0	1	0	1
CLIC4	0.071	0	1	0	1
CMTM6	0.071	0	1	0	1
COBL	0.071	0	1	0	1
COIL	0.071	0	1	0	1
COL4A1	0.071	0	1	0	1
CORO2A	0.071	0	1	0	1
CRLS1	0.071	0	1	0	1
CUL4B	0.071	0	1	0	1
CXADR	0.071	0	1	0	1
CYP24A1	0.071	0	1	0	1
CYS1	0.071	0	1	0	1
DAGLA	0.071	0	1	0	1
DCP1A	0.071	0	1	0	1
DGKE	0.071	0	1	0	1
DNAH12	0.071	0	1	0	1
DOCK1	0.071	0	1	0	1
DOCK3	0.071	0	1	0	1
DPYSL3	0.071	0	1	0	1
DPYSL5	0.071	0	1	0	1
DSG2	0.071	0	1	0	1
DSTYK	0.071	0	0	1	6
E2F2	0.071	0	1	0	1
EEA1	0.071	0	1	0	1
EGFLAM	0.071	0	1	0	1
EIF1AD	0.071	0	1	0	1
ENTPD1	0.071	0	1	0	1
ERG	0.071	0	1	0	1
ERLEC1	0.071	0	1	0	1
FAM174B	0.071	0	1	0	1
FAM177A1	0.071	0	1	0	1
FAM38B	0.071	0	1	0	1
FAM45A	0.071	0	1	0	1
FANCC	0.071	0	1	0	1
FBN2	0.071	0	1	0	1
FIP1L1	0.071	0	1	0	1
FLOT2	0.071	0	1	0	1
FOXA2	0.071	0	1	0	1
FOXK2	0.071	0	1	0	1
FOXP2	0.071	0	1	0	1
FRA10AC1	0.071	0	1	0	1
FUBP1	0.071	0	1	0	1
G2E3	0.071	0	1	0	1
G3BP2	0.071	0	1	0	1
GFAP	0.071	0	1	0	1
GNL1	0.071	0	1	0	1
GOLGA6C	0.071	0	1	0	1
GPCRLTM7	0.071	0	1	0	1
GPX8	0.071	0	1	0	1
GRHL1	0.071	0	1	0	1
GRSF1	0.071	0	1	0	1
GTF2H1	0.071	0	1	0	1
GYG1	0.071	0	1	0	1
H6PD	0.071	0	1	0	1
HAPLN3	0.071	0	1	0	1
HDHD1	0.071	0	1	0	1
HECW1	0.071	0	1	0	1
HIST2H2BE	0.071	0	1	0	1
HIVEP2	0.071	0	1	0	1
HLA-DOA	0.071	0	1	0	1
HMGN2	0.071	0	1	0	1
HPSE2	0.071	0	1	0	1
HSF5	0.071	0	1	0	1
HSPA12A	0.071	0	1	0	1
IBSP	0.071	0	1	0	1
IER5	0.071	0	1	0	1
IGF2BP2	0.071	0	1	0	1
IL11	0.071	0	1	0	1
ILF3	0.071	0	1	0	1
INSM2	0.071	0	1	0	1
IREB2	0.071	0	1	0	1
ISPD	0.071	0	1	0	1
ITPKB	0.071	0	1	0	1
IVD	0.071	0	1	0	1
JARID2	0.071	0	1	0	1
KIAA1549	0.071	0	1	0	1
KIAA1609	0.071	0	1	0	1
KLHL13	0.071	0	1	0	1
KLK7	0.071	0	1	0	1
KRT2	0.071	0	1	0	1
KRTAP11-1	0.071	0	1	0	1
LGSN	0.071	0	1	0	1
LIX1L	0.071	0	1	0	1
LMO7	0.071	0	1	0	1
LMTK2	0.071	0	1	0	1
LMX1B	0.071	0	1	0	1
LOC642597	0.071	0	1	0	1
LYSMD3	0.071	0	1	0	1
MAPK1	0.071	0	1	0	1
MCM10	0.071	0	1	0	1
MECOM	0.071	0	1	0	1
METT10D	0.071	0	1	0	1
MFN1	0.071	0	1	0	1
MFSD2A	0.071	0	1	0	1
MOBKL2A	0.071	0	1	0	1
MOBP	0.071	0	1	0	1
MRPL19	0.071	0	1	0	1
MRPL35	0.071	0	1	0	1
MRPL43	0.071	0	1	0	1
MUC20	0.071	0	1	0	1
NAA30	0.071	0	1	0	1
NAALADL2	0.071	0	1	0	1
NAV1	0.071	0	1	0	1
NAV2	0.071	0	1	0	1
NDFIP1	0.071	0	1	0	1
NEIL3	0.071	0	1	0	1
NFYC	0.071	0	1	0	1
NHS	0.071	0	0	1	6
NOG	0.071	0	1	0	1
NOS2	0.071	0	1	0	1
NR2E1	0.071	0	1	0	1
NT5C2	0.071	0	1	0	1
NT5M	0.071	0	1	0	1
OAS3	0.071	0	1	0	1
OGDHL	0.071	0	1	0	1
OGFOD1	0.071	0	1	0	1
PAIP1	0.071	0	1	0	1
PAPD4	0.071	0	1	0	1
PAPOLA	0.071	0	1	0	1
PAPPA	0.071	0	1	0	1
PAX3	0.071	0	1	0	1
PCNP	0.071	0	1	0	1
PDE6D	0.071	0	1	0	1
PGGT1B	0.071	0	1	0	1
PGRMC2	0.071	0	1	0	1
PHF20L1	0.071	0	1	0	1
PHIP	0.071	0	0	1	6
PHYHIPL	0.071	0	1	0	1
PIGA	0.071	0	1	0	1
PIGK	0.071	0	1	0	1
PIM1	0.071	0	1	0	1
PKD1	0.071	0	1	0	1
PKN2	0.071	0	1	0	1
PLAC1L	0.071	0	1	0	1
PLP1	0.071	0	1	0	1
PLXNA4	0.071	0	1	0	1
POM121	0.071	0	1	0	1
POM121C	0.071	0	1	0	1
PPARGC1B	0.071	0	1	0	1
PPEF2	0.071	0	1	0	1
PRND	0.071	0	1	0	1
PTGER3	0.071	0	1	0	1
RAB8B	0.071	0	1	0	1
RAB9B	0.071	0	1	0	1
RBM15	0.071	0	1	0	1
RBM15B	0.071	0	1	0	1
RBM18	0.071	0	1	0	1
RBM20	0.071	0	1	0	1
RBM23	0.071	0	1	0	1
RBM24	0.071	0	1	0	1
RBM28	0.071	0	1	0	1
RBM7	0.071	0	1	0	1
RCCD1	0.071	0	1	0	1
RHOBTB1	0.071	0	1	0	1
RHOQ	0.071	0	1	0	1
RHOT1	0.071	0	1	0	1
RIMS1	0.071	0	1	0	1
RNF157	0.071	0	1	0	1
RNF212	0.071	0	1	0	1
RPRD1A	0.071	0	1	0	1
RPRD1B	0.071	0	1	0	1
RPRD2	0.071	0	1	0	1
RSL1D1	0.071	0	1	0	1
RTN4	0.071	0	1	0	1
SECISBP2L	0.071	0	1	0	1
SELK	0.071	0	1	0	1
SEMA5A	0.071	0	1	0	1
SET	0.071	0	1	0	1
SGPP1	0.071	0	1	0	1
SHISA7	0.071	0	1	0	1
SKA3	0.071	0	1	0	1
SKI	0.071	0	1	0	1
SLC23A3	0.071	0	1	0	1
SLC25A31	0.071	0	1	0	1
SLC37A2	0.071	0	1	0	1
SLC6A4	0.071	0	1	0	1
SLC7A1	0.071	0	1	0	1
SLCO3A1	0.071	0	1	0	1
SLTM	0.071	0	1	0	1
SNRNP48	0.071	0	1	0	1
SORBS1	0.071	0	1	0	1
SP2	0.071	0	1	0	1
SP6	0.071	0	1	0	1
SPATA18	0.071	0	1	0	1
SRL	0.071	0	1	0	1
SS18	0.071	0	1	0	1
SS18L1	0.071	0	1	0	1
STEAP3	0.071	0	1	0	1
STXBP5L	0.071	0	1	0	1
SYN2	0.071	0	1	0	1
TAB2	0.071	0	1	0	1
TACR1	0.071	0	1	0	1
TAOK3	0.071	0	1	0	1
TEP1	0.071	0	1	0	1
TET2	0.071	0	1	0	1
TK2	0.071	0	1	0	1
TLR5	0.071	0	1	0	1
TMEM133	0.071	0	1	0	1
TMEM135	0.071	0	1	0	1
TMEM155	0.071	0	1	0	1
TMOD3	0.071	0	1	0	1
TPMT	0.071	0	1	0	1
TRIM44	0.071	0	1	0	1
TRMT112	0.071	0	1	0	1
TRPM6	0.071	0	1	0	1
TRPM8	0.071	0	1	0	1
TSGA14	0.071	0	1	0	1
TSPAN13	0.071	0	1	0	1
TXLNA	0.071	0	1	0	1
TYW3	0.071	0	1	0	1
UACA	0.071	0	1	0	1
UBR7	0.071	0	1	0	1
UHMK1	0.071	0	1	0	1
UHRF1BP1	0.071	0	1	0	1
USH2A	0.071	0	1	0	1
USP25	0.071	0	1	0	1
USP30	0.071	0	1	0	1
VAT1	0.071	0	1	0	1
VAT1L	0.071	0	1	0	1
WAPAL	0.071	0	1	0	1
WDFY3	0.071	0	1	0	1
WDR82	0.071	0	1	0	1
XIAP	0.071	0	1	0	1
XRN2	0.071	0	1	0	1
ZC3H13	0.071	0	1	0	1
ZC3H7B	0.071	0	1	0	1
ZC4H2	0.071	0	1	0	1
ZCCHC14	0.071	0	1	0	1
ZDHHC21	0.071	0	0	1	6
ZFHX4	0.071	0	1	0	1
ZFR	0.071	0	1	0	1
ZFYVE1	0.071	0	1	0	1
ZNF25	0.071	0	1	0	1
ZNF295	0.071	0	1	0	1
ZNF396	0.071	0	1	0	1
ZNF445	0.071	0	1	0	1
ZNF460	0.071	0	1	0	1
ZNF532	0.071	0	1	0	1
ZNF605	0.071	0	1	0	1
ZNF621	0.071	0	1	0	1
ZNF641	0.071	0	1	0	1
ZNF662	0.071	0	1	0	1
ABCC10	0.07	0	1	0	0
ABHD12	0.07	0	1	0	0
ABL1	0.07	0	1	0	0
ABTB2	0.07	0	1	0	0
ACAD9	0.07	0	1	0	0
ACCN2	0.07	0	1	0	0
ACRC	0.07	0	1	0	0
ACSL6	0.07	0	1	0	0
ADAM18	0.07	0	1	0	0
ADAMTS14	0.07	0	1	0	0
ADAMTSL3	0.07	0	1	0	0
ADRA1B	0.07	0	1	0	0
ADRA2A	0.07	0	1	0	0
AEBP1	0.07	0	1	0	0
AGTR2	0.07	0	1	0	0
AHI1	0.07	0	1	0	0
AIDA	0.07	0	1	0	0
AIFM1	0.07	0	1	0	0
AIM1	0.07	0	1	0	0
AIP	0.07	0	1	0	0
ALDH3B2	0.07	0	1	0	0
AMD1	0.07	0	1	0	0
ANKRD23	0.07	0	1	0	0
ANKRD52	0.07	0	1	0	0
ANXA2	0.07	0	1	0	0
AOX1	0.07	0	1	0	0
AP2A1	0.07	0	1	0	0
AP2B1	0.07	0	1	0	0
APEX2	0.07	0	1	0	0
AQP1	0.07	0	1	0	0
ARHGEF33	0.07	0	1	0	0
ARHGEF40	0.07	0	1	0	0
ARID3B	0.07	0	1	0	0
ARID4B	0.07	0	1	0	0
ARIH2	0.07	0	1	0	0
ARL3	0.07	0	1	0	0
ARL5A	0.07	0	0	1	5
ARMC3	0.07	0	1	0	0
ASAP2	0.07	0	1	0	0
ATF3	0.07	0	1	0	0
ATF7IP2	0.07	0	1	0	0
ATP11B	0.07	0	1	0	0
ATP13A4	0.07	0	1	0	0
ATP5B	0.07	0	1	0	0
ATP6V0A4	0.07	0	1	0	0
ATP6V0C	0.07	0	1	0	0
ATP6V1C2	0.07	0	1	0	0
ATPIF1	0.07	0	1	0	0
ATXN7L3	0.07	0	1	0	0
AURKB	0.07	0	1	0	0
AXIN2	0.07	0	1	0	0
B3GALT2	0.07	0	1	0	0
B3GALTL	0.07	0	1	0	0
B4GALNT1	0.07	0	1	0	0
BAI3	0.07	0	1	0	0
BAIAP2	0.07	0	1	0	0
BAZ2A	0.07	0	1	0	0
BBS5	0.07	0	1	0	0
BBS7	0.07	0	1	0	0
BCAS3	0.07	0	1	0	0
BET1L	0.07	0	1	0	0
BLOC1S2	0.07	0	1	0	0
BRI3BP	0.07	0	1	0	0
BRP44L	0.07	0	1	0	0
BSDC1	0.07	0	1	0	0
BSPRY	0.07	0	1	0	0
BST1	0.07	0	1	0	0
BTBD6	0.07	0	1	0	0
BTN1A1	0.07	0	1	0	0
BUB3	0.07	0	1	0	0
C10orf140	0.07	0	1	0	0
C11orf46	0.07	0	1	0	0
C12orf23	0.07	0	1	0	0
C12orf77	0.07	0	1	0	0
C15orf24	0.07	0	1	0	0
C15orf61	0.07	0	1	0	0
C16orf7	0.07	0	1	0	0
C16orf87	0.07	0	1	0	0
C17orf107	0.07	0	1	0	0
C17orf63	0.07	0	1	0	0
C17orf65	0.07	0	1	0	0
C18orf45	0.07	0	1	0	0
C1GALT1	0.07	0	1	0	0
C1orf114	0.07	0	1	0	0
C20orf202	0.07	0	1	0	0
C2orf42	0.07	0	1	0	0
C2orf88	0.07	0	1	0	0
C3orf79	0.07	0	1	0	0
C4orf19	0.07	0	1	0	0
C6orf162	0.07	0	1	0	0
C6orf35	0.07	0	1	0	0
C7orf58	0.07	0	1	0	0
C9orf123	0.07	0	1	0	0
C9orf171	0.07	0	1	0	0
C9orf47	0.07	0	1	0	0
CACNA2D3	0.07	0	1	0	0
CACNG3	0.07	0	1	0	0
CADPS	0.07	0	1	0	0
CAMK2A	0.07	0	1	0	0
CAMTA1	0.07	0	1	0	0
CASP3	0.07	0	1	0	0
CCDC158	0.07	0	1	0	0
CCDC36	0.07	0	1	0	0
CCDC56	0.07	0	1	0	0
CCDC83	0.07	0	1	0	0
CCDC85C	0.07	0	1	0	0
CCNK	0.07	0	1	0	0
CD27	0.07	0	1	0	0
CD274	0.07	0	1	0	0
CD6	0.07	0	1	0	0
CD81	0.07	0	1	0	0
CD83	0.07	0	1	0	0
CD8A	0.07	0	1	0	0
CDADC1	0.07	0	1	0	0
CDC14B	0.07	0	1	0	0
CDC25B	0.07	0	1	0	0
CDC42EP3	0.07	0	1	0	0
CDC5L	0.07	0	1	0	0
CDHR3	0.07	0	1	0	0
CDON	0.07	0	1	0	0
CERKL	0.07	0	1	0	0
CFL1	0.07	0	1	0	0
CHD3	0.07	0	1	0	0
CHERP	0.07	0	1	0	0
CHKB	0.07	0	1	0	0
CLCN6	0.07	0	1	0	0
CLEC7A	0.07	0	1	0	0
CMIP	0.07	0	1	0	0
CMTM3	0.07	0	1	0	0
CNOT8	0.07	0	1	0	0
CNTD1	0.07	0	1	0	0
COL12A1	0.07	0	1	0	0
COPA	0.07	0	1	0	0
COPS4	0.07	0	1	0	0
COPS8	0.07	0	1	0	0
COX7B	0.07	0	1	0	0
CPPED1	0.07	0	1	0	0
CPT2	0.07	0	1	0	0
CREBL2	0.07	0	1	0	0
CREG2	0.07	0	1	0	0
CRISPLD2	0.07	0	1	0	0
CSTF1	0.07	0	1	0	0
CTBP1	0.07	0	1	0	0
CTNNBIP1	0.07	0	1	0	0
CTSK	0.07	0	1	0	0
CTTNBP2	0.07	0	1	0	0
CXorf56	0.07	0	1	0	0
CYP2B6	0.07	0	1	0	0
CYP2U1	0.07	0	1	0	0
CYP3A4	0.07	0	1	0	0
DAAM2	0.07	0	1	0	0
DBNDD1	0.07	0	1	0	0
DCAF8	0.07	0	1	0	0
DDX20	0.07	0	1	0	0
DEFA5	0.07	0	1	0	0
DFFB	0.07	0	1	0	0
DGKD	0.07	0	1	0	0
DHRSX	0.07	0	1	0	0
DHX30	0.07	0	1	0	0
DHX32	0.07	0	1	0	0
DHX57	0.07	0	1	0	0
DISC1	0.07	0	1	0	0
DLGAP1	0.07	0	1	0	0
DLGAP2	0.07	0	1	0	0
DLX1	0.07	0	1	0	0
DMD	0.07	0	1	0	0
DMXL2	0.07	0	1	0	0
DNAI1	0.07	0	1	0	0
DNAJA4	0.07	0	1	0	0
DNAJC5G	0.07	0	1	0	0
DNAJC6	0.07	0	1	0	0
DPF1	0.07	0	1	0	0
DPH3	0.07	0	1	0	0
DPP8	0.07	0	1	0	0
DRD5	0.07	0	1	0	0
DUSP4	0.07	0	1	0	0
EDC3	0.07	0	1	0	0
EID1	0.07	0	1	0	0
EIF2C3	0.07	0	1	0	0
EIF3G	0.07	0	1	0	0
EIF4A3	0.07	0	1	0	0
EIF4ENIF1	0.07	0	1	0	0
ELF3	0.07	0	1	0	0
ENG	0.07	0	1	0	0
ENTPD2	0.07	0	1	0	0
ETS1	0.07	0	1	0	0
ETV4	0.07	0	1	0	0
ETV5	0.07	0	1	0	0
EVI2B	0.07	0	1	0	0
EXD2	0.07	0	1	0	0
EXOG	0.07	0	1	0	0
EZH1	0.07	0	1	0	0
FAM100A	0.07	0	1	0	0
FAM105A	0.07	0	0	1	5
FAM117A	0.07	0	1	0	0
FAM119B	0.07	0	1	0	0
FAM129B	0.07	0	1	0	0
[truncated: 4,259 more rows]

## Sheet: GO rs362331 anti-U
GO Biological Process	Reference	Fold Enrichment	p-value
Positive regulation of cellular process	GO:0048522	1.53	0.000151
Positive regulation of biological process	GO:0048518	1.48	0.000369
Positive regulation of macromolecule metabolic process	GO:0010604	1.69	0.00141
Regulation of metabolic process	GO:0019222	1.4	0.00166
Positive regulation of metabolic process	GO:0009893	1.65	0.00222
Regulation of macromolecule metabolic process	GO:0060255	1.41	0.00329
Negative regulation of biological process	GO:0048519	1.47	0.00543
Regulation of primary metabolic process	GO:0080090	1.39	0.00908
Positive regulation of cellular metabolic process	GO:0031325	1.63	0.0101
Regulation of cellular metabolic process	GO:0031323	1.38	0.0132
Negative regulation of cellular process	GO:0048523	1.47	0.0184
